# Supplementary material for: Forecasting of potential anti-inflammatory targets of some immunomodulatory plants and their constituents using in vitro, molecular docking and network pharmacology-based analysis
Source: Sci Rep. 2023 Jun 12;13:9539. doi: 10.1038/s41598-023-36540-3 (PMC10260966; doi:10.1038/s41598-023-36540-3)
Supplement: Supplementary file 2 — Supplementary Information 2. [file 41598_2023_36540_MOESM2_ESM.xlsx]

## Sheet: Sheet1
PUBCHEM_OPENEYE_CAN_SMILES		Common name	RuleOfFive	PercentHumanOralAbsorption
COC1=C(C2=C(C=C1)C=C3C4=CC5=C(C=C4CCN3C2)OCO5)OC		dihydroberberine	0	100
COC1=C(C2=C[N+]3=C(C=C2C=C1)C4=CC5=C(C=C4CC3)OCO5)O		berberrubine	0	100
COC1=CC=C(C=C1)C2=C(C(=O)C3=CC(=C(C(=C3O2)OC)OC)OC)OC		aurantine	0	100
CC1=CC=CC=C1C(C)C		cymene	0	100
COC1=C(C=C(C=C1)C2=CC(=O)C3=C(O2)C(=C(C(=C3OC)OC)OC)OC)OC		nobiletin	0	100
CC(=CCCC(=CCCC(=CCO)C)C)C		farnesol	0	100
CC(=CCCC(=CCOC1=CC2=C(C=C1)C=CC(=O)O2)C)C		auraptene	0	100
COCC1=CC=C(C=C1)O		4-(methoxymethyl)phenol	0	100
CC1=CC=C(C=C1)C(C)CC(=O)C=C(C)C		ar-turmerone	0	100
CC(CC(=O)C=C(C)C)C1CCC(=C)C=C1		curlone	0	100
CC1=CC(=O)C(=C(C)C)CC2C1CCC2(C)O		procurcumenol	0	100
CC1=C(C=C(C=C1)C(C)CC(=O)C=C(C)C)O		turmeronol A	0	100
CC1CCC2C(=CC3(O)OC12CC3=C(C)C)C		curcumenol	0	100
CC(CC(=O)C=C(C)C)C1CCC(=C)C=C1		curlone	0	100
CC(=C1CC2C(CCC2(C)O)C(CC1=O)(C)O)C		zedoarondiol	0	100
CC1=CC(=O)C(=C(C)C)CC2C1CCC2(C)O		procurcumenol	0	100
CC1CCC2C13CC(=C(C)C)C(O3)(CC2=C)O		isocurcumenol	0	100
CC1CCC2C13CC(=C(C)C)C(O3)(C=C2C)O		curcumenol	0	100
CC1=COC2=C1C(=O)C(C(C2)(C)C=C)C(=C)C		curzerenone	0	100
CC1=C(C=C(C=C1)C(C)CC(=O)C=C(C)C)O		turmeronol A	0	100
CC1=CC=C(C=C1)C(C)CC(=O)C=C(C)C		ar-turmerone	0	100
CC1=CCC(=CC1)C(C)CC(=O)C=C(C)C		turmerone	0	100
CC1=CC=C(C=C1)C(C)CC(C=C(C)C)O		ar-turmerol	0	100
CC1CC\C=C(/C)CC(=O)C(CC1=O)=C(C)C		dehydrocurdione	0	100
CCC(\C=C/C(C)C1CCC2C3C(CCC12C)C4(C)CCC(O)CC4=CC3=O)C(C)C		3beta-hydroxystigmast-5,22-dien-7-one	1	100
CCCCCC1=CC(=C(C(=C1)O)C2C=C(CCC2C(=C)C)C)O		cannabidiol	1	100
CCCC1=CC(=C(C(=C1)O)C2C=C(CCC2C(=C)C)C)O		CBDV	0	100
CCCCCC1=CC(=C2C3C4C(C3(C)C)CCC4(OC2=C1)C)O		cannabicyclol	1	100
CCCCCC1=CC(=C2C=CC(OC2=C1)(C)CCC=C(C)C)O		cannabichromene	1	100
CCCCCC1=CC(=C(C(=C1)O)CC=C(C)CCC=C(C)C)O		cannabigerol	1	100
CCCCCC1=CC(=C2C3C(CCC(C3OC2=C1)(C)O)C(=C)C)O		cannabielsoin	0	100
CC1=CC2C(CC1)C(OC3=CC(=CC(=C23)O)C)(C)C		delta9-tetrahydrocannabiorcol	0	100
CCCCCC1=CC(=C2C(=C1)OC(C3=C2C=C(C=C3)C)(C)C)O		cannabinol	1	100
CCCC1=CC(=C(C(=C1)O)CC=C(C)CCC=C(C)C)O		cannabigerovarin	1	100
COC1=CC2=C(C(=C1)O)C3(CCC(=O)CC3)CC2		cannabispiran	0	100
COC1=CC2=C(C(=C1)O)C3(CCC(CC3)O)CC2		cannabispirol	0	100
COC1=CC2=C(C(=C1)O)C3(CCC(CC3)O)CC2		cannabispirol	0	100
COC1=CC(=CC(=C1)O)CCC2=CC(=C(C=C2)O)OC		gigantol	0	100
CC1=CCC2C(CC2(C)C)C(=C)CCC1O		caryophyllenol-II	0	100
CCCC1=CC(=C2C(=C1)OC(C3=C2C=C(C=C3)C)(C)C)O		cannabivarin	0	100
CCCC1=CC(=C2C=CC(OC2=C1)(C)CCC=C(C)C)O		Cannabivarichromene	1	100
CCCCCC1=CC(=C2C(=C1)OC(C3=C2C(C(CC3)(C)O)O)(C)C)O		cannabitriol	0	100
CC1=CCCC2(C1CC(CC2)C(=C)C)C		selina-4,11-diene	1	100
CC(C)C12CCC(O1)(CC2)C		1,4-cineole	0	100
COC1=CC(=CC(=C1)O)CCC2=CC=C(C=C2)O		3,4'-dihydroxy-5-methoxybibenzyl	0	100
CC(=CCC1=C(C=CC(=C1)CCC2=CC(=CC(=C2)OC)O)O)C		cannabistilbene I	0	100
CCCCCC1=CC(=C(C(=C1)O)CC=C(C)CCC=C(C)CCC=C(C)C)O		Sesquicannabigerol	1	100
CCCCCC1=CC(=C2C3CC(=CCC3C(OC2=C1)(C)C)C)O		delta 8-THC	1	100
CCCC1=CC(=C2C3C=C(CCC3C(OC2=C1)(C)C)C)O		THCV	0	100
CC(=C\C=C\C=C(C)\C=C\C=C(C)\C=C\C12OC1(C)CC(O)CC2(C)C)/C=C/C=C(C)/C=C/C3C(=CC(O)CC3(C)C)C		lutein-5,6-epoxide	2	100
CC1(CCC2(C(C1)C3=CCC4C5(CCC(C(C5CCC4(C3(CC2O)C)C)(C)C)O)C)C)C		maniladiol	1	100
CC1=C(C(CCC1)(C)C)C=CC(=CC=CC(=CC=CC=C(C)C=CC=C(C)C2C=C3C(CCCC3(O2)C)(C)C)C)C		mutatochrome	2	100
CC(=C)C1CCC2(C1C3CCC4C5(CCC(C(C5CCC4(C3(CC2O)C)C)(C)C)O)C)CO		heliantriol B2	1	100
CC(C)C(C)CCC(C)C1CCC2C1(CCC3C2CCC4C3(CCC(C4)O)C)C		campestanol (2	1	100
CC1C2C3CCC4C5(CCC(C(C5CCC4(C3(CCC2(CC=C1C)C)C)C)(C)C)OC(=O)C)C		taraxasteryl acetate	1	100
CC1C2C3CCC4C5(CCC(C(C5CCC4(C3(CC(C2(C(C=C1C)O)C)O)C)C)(C)C)O)C		heliantriol C	1	100
CC1C2C3CCC4C5(CCC(C(C5CCC4(C3(CC(C2(CC=C1C)C)O)C)C)(C)C)O)C		faradiol	1	100
CC1(CCC2(C(CC3(C(=C2C1)CCC4C3(CCC5C4(CCC(C5(C)C)O)C)C)C)O)C)C		coflodiol	1	100
CC1(CCC2(CCC3(C(=CCC4C3(CCC5C4(CCC(C5(C)C)O)C)C)C2C1)C)CO)C		erythrodiol	1	100
COC1=C(C=CC(=C1)CC=C)O		eugenol	0	100
CC1=C(C(CCC1)(C)C)C=CC(=O)C		beta-ionone	0	100
CC1(C2CCC3(C(C2(CCC1O)C)CCC4C3(CCC4C(=C)CCC5C(O5)(C)C)C)C)C		aglaiol	1	100
CC1=CC2C(CCC(=C2CC1)C)C(C)C		delta-cadinene	1	100
CC1(C2CCC3(C(C2(CCC1O)C)CCC4C3(CCC4C5(CCC(=O)O5)C)C)C)C		cabraleahydroxylactone	0	100
CC(=O)C1=CC=CC=C1		acetophenone	0	100
CC(=CCCC(=CCCC(=CC=C)C)C)C		TMTT	1	100
CC(CCC=C(C)C)C1CCC2(C)C3CCC4C(C)(C)C(O)CCC45CC35CCC12C		cycloartenol	1	100
CC(C)[C@H]1CCC(=C)[C@H](O)CCC(=C)C=C1		germacra-4(15),5,10(14)-triene-1-beta-ol	0	100
C[C@@H]1CC[C@H]2C(=C)C(=O)O[C@]23C=C(C)CC[C@@H]13		deoxyarteannuin B	0	100
C[C@@H]1CC[C@H]2C(=C)C(=O)O[C@]23[C@H]1CC[C@@]4(C)O[C@@H]34		arteannuin B	0	100
C[C@H]1[C@H]2[C@H]3CC[C@H]4[C@@]5(C)CC[C@H](O)C(C)(C)[C@H]5CC[C@@]4(C)[C@]3(C)CC[C@]2(C)CCC1=C		taraxasterol	1	100
CCC(CCC(C)C1CCC2C3CCC4=CC(O)CCC4(C)C3CCC12C)C(C)C		lawsaritol	1	100
CC(CCC=C(C)C)CCO		citronellol	0	100
CC(C)SSC(C)C		isopropyl disulfide	0	100
COC1=C(OC)C=C2C(=NC=CC2=C1)C		nigellimine	0	100
COC1=C(OC)C(=CC(=C1)CC2C(COC2=O)CC3=CC4=C(OCO4)C=C3)OC		yatein	0	100
COC1=C(C=C(C=C1)C2=CC(=O)C3=C(O2)C=C(C=C3OC)OC)OC		5,7,3',4'-tetramethoxyflavone	0	100
C1OC2=C(O1)C=C(C=C2)CC(CO)C(CC3=CC4=C(C=C3)OCO4)CO		dihydrocubebin	0	100
COC1=CC(=CC(=C1OC)OC)CC(CO)C(CC2=CC3=C(C=C2)OCO3)CO		NSC332043	0	100
CC(C)C12CCC(O1)(CC2)C		1,4-cineole	0	100
COC1=C(OC)C=C(C2C(C)C(C)C2C3=C(OC)C=C(OC)C(=C3)OC)C(=C1)OC		magnosalin	0	100
C1C(C(C(O1)O)CC2=CC3=C(C=C2)OCO3)CC4=CC5=C(C=C4)OCO5		cubebin	0	100
CC1CC2C(C2(C)C)C=C1		4-carene	0	100
CC1CCC(C2C1(CCC(=C2)C)O)C(C)C		cubenol	0	100
CC1CCC(C2=CC(=C)CCC12)C(C)C		bicyclosesquiphellandrene	1	100
CCCCCCCC(C(CC#CC#CC(C=C)O)O)Cl		panaxydolchlorohydrin	0	100
CC1=C2CC(CCC2(CCC1)C)C(=C)C		4,11-selinadiene	1	100
CC1(C)CCCC(C)(O1)C2CCC3(C)C2C(O)CC4C5(C)CCC(O)C(C)(C)C5C(O)CC34C		panaxatriol	1	100
CC1(C)CCCC(C)(O1)C2CCC3(C)C2C(O)CC4C5(C)CCC(O)C(C)(C)C5CCC34C		panaxadiol	1	100
CCCCCCCC(C(CC#CC#CC(CC)O)O)O		dihydropanaxacol	0	100
CC(C)=CCCC(C)(O)C1CCC2(C)C1C(O)CC3C4(C)CCC(O)C(C)(C)C4CCC23C		protopanaxadiol	1	100
CCCCCCC=CCC=C		1,4-undecadiene	1	100
C=CCCCCCC(C(CC#CC#C)O)O		panaxyne	0	100
C1=CC=C2C(=C1)C3=C(N2)C(=NC=C3)C4=CC=C(O4)CO		perlolyrine	0	100
CCCCCCCC1C(O1)CC#CC#CC(C(CCl)O)O		CEHD	0	100
CCCCCCCC1C(O1)CC#CC#CC(C=C)O		panaxydol	0	100
CC(=C)C12CC(C1CCC2(C)C=C)(C)C		panaxene	1	100
CCCCCCCC1OC1CC#CC#CC(O)CC		ginsenoyne D	0	100
CCCCCCCC(C(CC#CC#CC(C=C)O)O)O		panaxytriol	0	100
C=CCCCCCC1C(O1)CC#CC#CC(C=C)O		ginsenoyne-A	0	100
CCCCCCCC=CCC#CC#CC(C=C)O		falcarinol	1	100
OC(CCCCCC=C)C(O)CC#CC#CC(O)C=C		ginsenoyne-C	0	100
CCCCCCCCCCCCCCCC(=O)OCC(COC(=O)CCCCCCCCCCCCCCC)O		dipalmitin	2	100
CCCC\C=C\C=C/C=C/CCCCCCCC(=O)OCC(COC(=O)CCCCCCC\C=C/C=C/C=C\CCCC)OC(=O)CCCCCCC\C=C/C=C/C=C\CCCC		trieleostearin	2	100
CC12CCC3C(C1CCC2=O)CCC4=C3C=CC(=C4)O		estrone	0	100
CSSC		DMDS	0	100
C=CCSSSSSCC=C		bis-2-propenyl pentasulfide	1	100
C=CCSSSSCC=C		diallyl tetrasulfide	1	100
C=CCSSSCC=C		DATS	0	100
CSSSCC=C		allyl methyl trisulfide	0	100
C\C=C\SSCC=C		allyl cis-1-propenyl disulfide	0	100
C=CC1SCC=CS1		2-vinyl-4H-1,3-dithiin	0	100
CC1=COCC1		4-methyl-2,3-dihydrofuran	0	100
CC(C)=CCC1=C(O)C=CC(=C1)C2OC3=C(C=CC(=C3CC=C(C)C)O)C(=O)C2O		3-hydroxyglabrol	0	100
COC1=CC=C(C=C1)C2=COC3=C(C(=CC=C3)O)C2=O		pallidiflorin	0	100
CCCCCCCCCCCCCCCCCCCCCCOC(=O)\C=C\C1=CC(=C(O)C=C1)O		docosyl caffeate	1	100
CCCCCCCCCCCCCCCCCCCCOC(=O)\C=C\C1=CC(=C(O)C=C1)O		eicosanyl caffeate	1	100
CC(C)=CCC1=C(O)C=C2OC(CC(=O)C2=C1O)C3=CC=CC=C3		6-prenylpinocembrin	0	100
CC(C)=CCC1=C2OC(CC(=O)C2=C(O)C=C1O)C3=CC=CC=C3		glabranine	0	100
CC(C)=CCC1=C(O)C=CC(=C1)C2CC(=O)C3=C(O2)C4=C(OC(C)(C)C=C4)C=C3		shinflavanone	1	100
CC1(C)OC2=C(C=CC(=C2C=C1)O)C3=CC4=CC=C(O)C=C4OC3		glabrene	0	100
CC1(C)OC2=C(C=C1)C3=C(CC(CO3)C4=C(O)C=C(O)C=C4)C=C2		glabridin	0	100
COC1=C(O)C=CC(=C1O)C2COC3=C(C2)C=CC4=C3C=CC(C)(C)O4		3'-methoxyglabridin	0	100
COC1=CC=C(C2COC3=C4C=CC(C)(C)OC4=CC=C3C2)C(=C1)O		4'-O-methylglabridin	1	100
CC(C)=CCC1=C(O)C=CC(=C1O)C2COC3=C(C2)C=CC4=C3C=CC(C)(C)O4		hispaglabridin A	1	100
CC1(C)OC2=C(C=C1)C(=C(C=C2)C3COC4=C(C3)C=CC5=C4C=CC(C)(C)O5)O		hispaglabridin B	1	100
OC1=CC=C(C=C1)\C=C/C(=O)C2=CC=CC=C2		4-hydroxychalcone	0	100
CC1(C)OC2=CC=C(\C=C\C(=O)C3=C(O)C=C(O)C=C3)C=C2C=C1		kanzonol B	0	100
COC1=C2C=CC(C)(C)OC2=CC=C1\C=C\C(=O)C3=CC=C(O)C=C3		licoagrochalcone B	0	100
COC1=C(\C=C/C(=O)C2=CC=C(O)C=C2)C=C(C(=C1)O)C(C)(C)C=C		licochalcone A	0	100
CC1(C)C(O)CCC2(C)C1CCC3(C)C2CC=C4C5CC6(C)CC(OC6=O)C5(C)CCC34C		wilforlide A	1	100
CC1(C)OC2=C(C=C1)C(=C(C=C2)C3COC4=C(C3)C=CC(=C4)O)O		phaseollinisoflavan	0	100
CC1(C)OC2=C(C=C1)C3=C(C=C2)C4OC5=C(C=CC(=C5)O)C4CO3		shinpterocarpin	0	100
COC1=C2CC(COC2=CC(=C1CC=C(C)C)O)C3=C(O)C(=C(O)C=C3)CC=C(C)C		licoricidin	1	100
CC(C)=CCC1=C(O)C=CC(=C1O)C2COC3=C(C(=C(CC=C(C)C)C(=C3)O)O)C2=O		glisoflavanone	0	100
COC1=C(OC)C(=C(C=C1)C2COC3=CC(=CC=C3C2)O)O		7,2'-dihydroxy-3',4'-dimethoxyisoflavan	0	100
CC(C)=CCC1=C(O)C=CC(=C1O)C2COC3=C(CC=C(C)C)C(=CC=C3C2)O		kanzonol X	1	100
CC1(C)C(O)CCC2(C)C1CCC3(C)C2C(=O)C=C4C5CC6(C)CC(OC6=O)C5(C)CCC34C		glabrolide	0	100
COC1=C(CC=C(C)C)C(=CC=C1\C=C\C(=O)C2=CC=C(O)C=C2)O		licochalcone C	0	100
CC(C)C(C)\C=C\C(C)C1CCC2C1(C)CCC3C4(C)CCC(O)CC4(O)C=CC23O		ergost-6,22-diene-3beta,5alpha,8alpha-triol	1	100
CC(CCC=C(C)C)C1CCC2(C)C3CCC4C(C)(C)C(O)CCC45CC35CCC12C		cycloartenol	1	100
CC(C)=CC(=O)C\C(C)=C\CC1COC(=O)C1=C		anthecotulide	0	100
CC(C)=CCCC(C)(O)C1CCC(=CC1)C		bisabolol	0	100
CC1=CCC(CC1)C2(C)CCC(O)C(C)(C)O2		bisabololoxide A	0	100
CC(C)C1(O)CCC(C)C2CCC(=CC12)C		chamomillol	0	100
CC1=CCC(CC1)C2(C)CCC(O2)C(C)(C)O		bisabolol oxide B	0	100
CC(C)C1CC=C(C)C2CCC(=CC12)C		muurolene	1	100
C\C=C\C(=O)C1=C(C)C=CCC1(C)C		damascenone	0	100
CC(C)=CC\C=C(\C)C1CCC(=CC1)C		E)-alpha-bisabolene	1	100
CCC1=CC2=C(C=O)C=CC2=C(C)C=C1		Cavilax	0	100
COC1=C(O)C=CC(=C1)C2=C(OC)C(=O)C3=C(O)C(=C(OC)C=C3O2)OC		chrysosplenetin	0	100
C\C1=C\CCC(=C)C2CC(C)(C)C2CC1		caryophyllene	1	100
CC#CC#C\C=C1/OC2(CCCO2)C=C1		cis-en-yn-dicycloether	0	100
CC#CC#C\C=C1\OC2(CCCO2)C=C1		cis-en-yn-dicycloether	0	100
CCOC(=O)C1=CC=CC=C1		benzylic ether	0	100
CCOC(=O)CC1=CC=CC=C1		ethyl 2-phenylacetate	0	100
CC(C)=CCC\C(C)=C\CO		geraniol	0	100
CC(C)C1=CC2=C(C)C=CC2=C(C)C=C1		guaiazulene	1	100
CC(=C)C1CCC(=CC1)CO		perillyl alcohol	0	100
COC1=C(OC)C=C(C=C1)C2=C(OC)C(=O)C3=C(OC)C(=C(OC)C=C3O2)OC		hexa-O-methylquercetagetin	0	100
COC1=C(OC)C=C(C=C1)C2=C(OC)C(=O)C3=C(O)C(=C(OC)C=C3O2)OC		artemetin	0	100
CC1(O)CCC2C1C3C(CCC2=C)C3(C)C		spathulenol	0	100
CC(C)=CCC\C(C)=C\C\C=C(/C)C=C		farnesene	1	100
CC1(C)CCC2(CO)CCC3(C)C(=CCC4C5(C)CCC(O)C(C)(C)C5CCC34C)C2C1		erythrodiol	1	100
CCC(O)CC		3-pentanol	0	100
COC1=C(O)C=CC(=C1)C2OCC3(OC(C)=O)C2COC3C4=CC(=C(O)C=C4)OC		1-acetoxypinoresinol	0	100
CC12CCC3C(CCC4=C3C=CC(=C4)O)C1CCC2=O		estrone	0	100
COC(=O)C12CCC(C)(C)CC1C3=CCC4C5(C)CC(O)C(O)C(C)(C)C5CCC4(C)C3(C)CC2		methyl maslinate	1	100
CC1CCC2(CO)CCC3(C)C(=CCC4C5(C)CCC(O)C(C)(C)C5CCC34C)C2C1C		uvaol	1	100
OC1=CC=C(\C=C\C(=O)OCC2=CC=CC=C2)C=C1		Benzyl (E)-P-Coumarate	0	100
CC1(CCC2C(=C1)CCC3C2(C)CCCC3(C)C(O)=O)C=C		pimaric acid	0	100
CC(C)C1=CC2=C(C=C1)C3(C)CCCC(C)(C3CC2)C(O)=O		dehydroabietic acid	0	100
COC(=O)C12CCC(C)(C)CC1C3=CCC4C5(C)CCC(=O)C(C)(C)C5CCC4(C)C3(C)CC2		methyl oleanonate	1	100
COC1=CC(=C(C(=C1)O)C(=O)\C=C\C2=CC=CC=C2)O		pinostrobin chalcone	0	100
COC1=C(OC)C(=C2C(=O)C=C(OC2=C1)C3=CC(=C(OC)C(=C3)OC)OC)OC		5,6,7,3',4',5'-hexamethoxyflavone	0	100
COC1=CC(=C2C(=O)CC(OC2=C1)C3=CC=CC=C3)O		pinostrobin	0	100
CC(C)(C)C1=C(O)C(=CC(=C1)C(C)(C)C2=CC=CC=C2)C(C)(C)C3=CC=CC=C3		2,4-bis-(dimethylbenzyl)-6-t-butylphenol	1	100
COC1=CC(=C2C(=O)CC(OC2=C1)C3=CC=CC=C3)O		pinostrobin	0	100
COC1=CC(=C2C(=O)C=C(OC2=C1)C3=CC=CC=C3)O		tectochrysin	0	100
CC(CCC=C(C)C)C1CCC(C)(O)C=C1		zingiberenol	0	100
CC(CCC=C(C)C)C1CCC(=C)C=C1		sesquiphellandrene	0	100
CC(CCC=C(C)C)C1CC(O)C(=C)C=C1		trans-.beta.-Sesquiphellandrol	0	100
CC(CCC=C(C)C)C1CC(O)C(=C)C=C1		trans-.beta.-Sesquiphellandrol	0	100
CC(CCC=C(C)C)C1CC(O)C(=C)C=C1		trans-.beta.-Sesquiphellandrol	0	100
COC1=CC(=CC=C1O)CC\C=C\C(=O)CCC2=CC(=C(O)C=C2)OC		gingerenone A	0	100
CCCCCCCC(O)CCC1=CC(=C(O)C=C1)OC		rac-6-dihydroparadol	0	100
CCCCCC(O)CC(O)CCC1=CC(=C(O)C=C1)OC		gingerdiol	0	100
CCCCCC(=O)CC(=O)CCC1=CC(=C(O)C=C1)OC		gingerdione	0	100
CCCCCC(O)CC(=O)CCC1=CC(=C(O)C=C1)OC		gingerol	0	100
CCCCCC(O)CC(=O)CCC1=CC(=C(OC)C=C1)OC		methyl-6-gingerol	0	100
CCCCCC(O)CC(=O)CCC1=CC=C(O)C=C1		C17747	0	100
CCCCCCCC(O)CC(=O)CCC1=CC(=C(O)C=C1)OC		8-gingerol	0	100
CCCCCCCCCCCC(O)CC(=O)CCC1=CC(=C(O)C=C1)OC		12-gingerol	1	100
CC(C)C1=CC=CC=C1		cumene	0	100
CC(CCC=C(C)C)C12CC=C(C)C1C2		7-epi-sesquithujene	1	100
CC(CCC=C(C)C)C12CCC(C)(O)C1C2		cis-sesquisabinene hydrate	0	100
CCCCCCCC(=O)CCC1=CC(=C(O)C=C1)OC		paradol	0	100
CCCCC\C=C/C(=O)CCC1=CC(=C(O)C=C1)OC		6-shogaol	0	100
CCCCCCC\C=C\C(=O)CCC1=CC(=C(O)C=C1)OC		8-shogaol	0	100
CCCCCCCCCC(=O)CCC1=CC(=C(O)C=C1)OC		8-paradol	0	100
CCCCCCC\C=C/C(=O)CCC1=CC(=C(O)C=C1)OC		8-shogaol	0	100
CCCCC\C=C\C(=O)CCC1=CC(=C(O)C=C1)OC		6-shogaol	0	100
CC(CCC=C(C)C)C12CC=C(C)C1C2		7-epi-sesquithujene	1	100
COC1=C(C=CC(=C1)OC2C3COC(C3CO2)C4=CC5=C(C=C4)OCO5)O		sesamolinol	0	100
CC(=CCCC1=CC2=C(C=C1)C(=O)C3=CC=CC=C3C2=O)C		2-(4-methylpent-3-enyl)anthraquinone	0	100
C1C2C(COC2C3=CC4=C(C=C3O)OCO4)C(O1)C5=CC6=C(C=C5)OCO6		sesaminol	0	100
CC(=CCCC1=C(C2=C(C(=C1Cl)O)C(=O)C3=CC=CC=C3C2=O)O)C		anthrasesamone C	0	100
C1C(C(C(O1)C2=CC3=C(C=C2)OCO3)CO)C(=O)C4=CC5=C(C=C4)OCO5		sesaminone	0	100
CC(C)C1=C(C(=C2C(=C1)C(C3C4C2(CCCC4(C)C)C(=O)O3)OC)O)O		7-O-methylrosmanol	0	100
COC1=CC=C(C=C1)C2=CC(=O)C3=C(O2)C=C(OC)C(=C3OC)OC		tetramethylscutellarein	0	100
CC1=CCC2C(C1)C2(C)C		3-carene	0	100
CCCCCC(C=C)O		1-octen-3-ol	0	100
CC1(C2CCC(O1)(CC2)C)C		1,8-cineole	0	100
CC(C)C1=CC2=C(C3=C(C=C2)C(CCC3)(C)C)C(=O)C1=O		miltirone	0	100
COC1=C(C=CC(=C1)CC=C)OC(=O)C2=CC=CC=C2		eugenol benzoate	0	100
COC1=C(O)C2=C(C=C1C(C)C)C3CC4C(C)(C)CCCC24C(=O)O3		12-O-methyl carnosol	0	100
CC(C)C1=C(C(=C2C(=C1)C3CC4C2(CCCC4(C)C)C(=O)O3)O)O		carnosol	0	100
CC1(C2CCC(C2)C1=C)C		camphene	0	100
CC(=O)OC1CC2CCC1(C2(C)C)C		borneol acetate	0	100
CC(=O)OC1C(C2CCC1(C2)C)(C)C		fenchyl acetate	0	100
CC1(C2CCC(=C)C1C2)C		pinene	0	100
CC(C)C1CCC(=C)C=C1		beta-phellandrene	0	100
CC(=CCCC(=C)C=C)C		myrcene	0	100
CC1=CCCC(=C)C2CC(C2CC1)(C)C		caryophyllene	1	100
CC1=C(C(CCC1)(C)C)C=CC(=CC=CC(=CC=CC=C(C)C=CC=C(C)C=CC2=C(CCCC2(C)C)C)C)C		carotene	2	100
CC1=CCC2(C1C2)C(C)C		thujene	0	100
CC1=CCC(CC1)C(C)(C)OC(=O)C		alpha-terpinyl acetate	0	100
CC1=CCC(CC1)C(C)(C)O		terpineol	0	100
CC1=CC=C(CC1)C(C)C		a-terpinene	0	100
CC1=CCC2CC1C2(C)C		alpha-pinene	0	100
CC1=CCC(C=C1)C(C)C		alpha-phellandrene	0	100
CC1=CC2C(CC1)C(=CCC2C(C)C)C		muurolene	1	100
CC1=CCC(C=CCC(=CCC1)C)(C)C		humulene	1	100
CC1=CC2C(CCC(C2CC1)(C)O)C(C)C		cadinol	0	100
CN(C)CCC1=CC2=C(C3=C1C=CC4=CC=CC=C43)OCO2		Stephanthrine	0	100
CCC(CCC(C)C1CCC2C1(CCC3C2CC(C4C3(CCC(C4)O)C)O)C)C(C)C		stigmastane-3beta,6alpha-diol	1	100
CCCCCCCCCCCCCCCCCCCCCCCC(=O)NC(CO)C(O)C(O)CCCCCCCCCCCCCC		N-tetracosanoylphytosphingosine	2	100
CC(C1CC(=C(C)C(=O)O1)C)C2CCC3C4C(CCC23C)C5(C)C(=O)C=CCC5(O)C6OC46		withanolide B	0	100
CC(C1CC(=C(C)C(=O)O1)C)C2(O)CCC3C4C(CCC23C)C5(C)C(=O)C=CCC5(O)C6OC46		withanone	0	100
C1CC2=C(C=NN2C1)C3=CC=CC=C3		withasomnine	0	100
CC1=C(C)C(=O)OC(C1)C(C)(O)C2(O)CCC3(O)C4CC=C5C=CCC(=O)C5(C)C4CCC23C		withacoagulin I	0	100
CC1(CCC2(CCC3(C(=CCC4C3(CCC5C4(CCC(C5(C)C)O)C)C)C2C1)C)C(=O)O)C		oleanolic acid	1	96.844
CC1(CCC2(CCC3(C(=CCC4C3(CCC5C4(CCC(C5(C)C)O)C)C)C2C1)C)C(=O)O)C		oleanolic acid	1	96.844
COC1=C(O)C(=CC(=C1)CCC(C)=O)OC		syringylacetone	0	96.795
C[C@H]1CC[C@@H]2C(=C)C(=O)O[C@H]3O[C@]4(C)CC[C@H]1[C@]23OO4		artemisitene	0	96.627
CC(C)C1=C(C2=C(C(=O)C1=O)C3(CCCC(C3CC2OC(=O)C)(C)C)C)O		7alpha-acetoxyroyleanone	0	96.527
OC(C1CC2CCN1CC2C=C)C3=CC=NC4=CC=CC=C34		cinchonine	0	96.489
CCCCCC1=C(O)C(=O)C(=C(C)O1)OC		allixin	0	96.36
C[C@H]1CC[C@@H]2[C@H](C)C(=O)O[C@H]3O[C@]4(C)CC[C@H]1[C@]23OO4		artemisinin	0	96.354
C1C2C(COC2O)C(O1)C3=CC4=C(C=C3)OCO4		SAmin	0	96.351
CC1(C)C(O)CCC2(C)C1CCC3(C)C2C(=O)C=C4C5CC(C)(CO)CCC5(C)CCC34C		Glycyrrhetol	1	96.167
COC1=CC(=CC=C1O)CCC(C)O		zingerol	0	96
CCCCCCCC(C=CC#CC#CC(C=C)O)OO		ginsenoyne K	0	95.998
CC(=CCCC(C)(C1CCC2(C1C(CC3C2(CC(C4C3(CCC(C4(C)C)O)C)O)C)O)C)O)C		protopanaxatriol	1	95.926
CC(=C)C(CC1=C(C=CC2=C1OC(=O)C=C2)OC)O		auraptenol	0	95.869
COC1=C(O)C=CC(=C1)C2OCC3(O)C2COC3C4=CC(=C(O)C=C4)OC		8-hydroxypinoresinol	0	95.853
CC(C)=CCC1=C(O)C=CC(=C1)C2CC(=O)C3=C(O2)C(=C(O)C=C3)CC=C(C)C		glabrol	1	95.788
COC1=CC2=C(OC(=CC2=O)C3=CC=CC=C3)C=C1O		7-hydroxy-6-methoxyflavone	0	95.581
CC1=C(C(=O)OC(C1)C(C)(C2(CCC3(C2(CCC4C3CC=C5C4(C(=O)C=CC5)C)C)O)O)O)C		withanolide F	0	95.563
CC1C(=O)NC(=CC2=C(NC3=CC=CC=C32)C(C)(C)C=C)C(=O)N1		neoechinulin A	0	95.48
CC1=C(C(=O)OC(C1)C(C)C2(CCC3C2(CCC4C3C5C(O5)C6(C4(C(=O)C=CC6)C)O)C)O)C		withanone	0	95.289
CC1(C)CCC2(CCC3(C)C(=CCC4C5(C)CCC(O)C(C)(C)C5CCC34C)C2C1)C(O)=O		oleanolic acid	1	95.286
CC(C1CC(=C(C)C(=O)O1)C)C2(O)CCC3C4CC5OC56C(O)C=CC(=O)C6(C)C4CCC23C		17-hydroxy-27-deoxy withaferin A	0	95.192
COC1=CC(=CC=C1O)CCC(C)=O		zingerone	0	95.117
C[C@@H]1CC[C@@H]([C@@H](C)C([O-])=O)[C@H]2C=C(C)CC[C@@H]12		dihydroartemisinic acid	0	94.87
CC1=C(C)C(=O)OC(C1)C(C)(O)C2(O)CCC3(O)C4CC=C5C=CCC(=O)C5(C)C4CCC23C		withacoagulin I	0	94.846
CCCCCCCC(C(CC#CC#CC(=O)CC)O)O		panaxacol	0	94.808
CC1(C)CCC2(CCC3(C)C(=CCC4C5(C)CCC(O)C(C)(C)C5CCC34C)C2C1)C(O)=O		oleanolic acid	1	94.753
CC1(CCC2(CCC3(C(=CCC4C3(CCC5C4(CCC(C5(C)C)O)C)C)C2C1)C)C(=O)O)C		oleanolic acid	1	94.752
CCCCCCCCCC(O)CC(=O)CCC1=CC(=C(O)C=C1)OC		10-gingerol	1	94.713
CC1=CC(=C(C=C1O)C(C)C)O		thymohydroquinone	0	94.614
C1OC2=C(O1)C=C(C=C2)O		sesamol	0	94.613
COC1=CC=C(\C=C\C=O)C=C1OC		3,4-dimethoxycinnamoyl	0	94.561
COC1=C(C=CC(=C1)C=CC(=O)C=CC2=CC(=C(C=C2)O)OC)O		Go-Y022	0	94.525
CC(C)=CCC1=C(O)C=CC(=C1)CC(O)C(=O)C2=C(O)C=C(O)C(=C2)CC=C(C)C		kanzonol Y	0	94.521
CC(C)=CCC1=CC2=C(OC(=CC2=O)C3=CC=C(O)C=C3)C=C1O		licoflavone	0	94.437
CC\C=C/C/C=C\C\C=C\CCCC\C=C/CCCC(O)=O		juniperonic acid	1	94.267
CCCC(O)CC(=O)CCC1=CC(=C(O)C=C1)OC		4-gingerol	0	94.202
C\C=C(\C)C(=O)O[C@H]1[C@H](O)C(C)(C)C[C@@H]2C3=CC[C@@H]4[C@@]5(C)CC[C@H](O)C(C)(C)[C@@H]5CC[C@@]4(C)[C@]3(C)C[C@@H](O)[C@@]12CO		22-O-angeloyl theasapogenol B	2	94.185
COC1=CC(=C(C(C)=O)C(=C1)OC)O		brevifolin	0	93.954
CC1CCC2(CCC3(C(=CCC4C3(CCC5C4(CCC(C5(C)C)O)C)C)C2C1C)C)C(=O)[O-]		H-NMR	1	93.895
CC1(C)OC2=C(C=C1)C=C(C(=O)CC(=O)C3=CC=C(O)C=C3)C(=C2)O		glyinflanin B	0	93.836
COC1=CC(=CC=C1O)\C=C\C(C)=O		dehydrozingerone	0	93.81
COC1=CC(=CC=C1O)CCC(O)CC(=O)CCC2=CC(=C(O)C=C2)OC		hexahydrocurcumin	0	93.712
COC1=CC(=CC=C1O)CCC(O)CC(=O)CCC2=CC(=C(O)C=C2)OC		hexahydrocurcumin	0	93.707
CC1(C)OC2=CC=C(C(=C2C=C1)O)C3=COC4=CC(=CC=C4C3=O)O		glabrone	0	93.613
C[C@@H]1CC[C@H]([C@H]2C=C(C)CC[C@@H]12)C(=C)C([O-])=O		artemisinic acid	0	93.402
CC1=C(C)C(=O)OC(C1)C(C)(O)C2CCC3C4CC5OC56C(O)C=CC(=O)C6(C)C4CCC23C		withanolide	0	93.113
CC(C)=CCC1=C(O)C2=C(OC=C(C2=O)C3=CC=C(O)C=C3)C=C1O		wighteone	0	93.075
OSCC=C		allylthioxy	0	92.967
C=CCS[S](=O)(=O)CC=C		bis-2-propenyl thiosulfonate	0	92.912
COC1=C(C=CC(=C1)C=CC(=O)CC(=O)C=CC2=CC(=C(C=C2)O)OC)O		curcuminoid	0	92.645
COC1=C(C=CC(=C1)C=CC(=O)CC(=O)C=CC2=CC(=C(C=C2)O)OC)O		curcuminoid	0	92.645
CC1=C(C(=O)OC(C1)C(C)(C2(CCC3(C2(CCC4C3CC5C6(C4(C(=O)C=CC6)C)O5)C)O)O)O)C		withanolide E	0	92.547
CC(=CCCC(=CCC1=C(C2=C(C=C1O)OC(=CC2=O)C3=CC(=C(C=C3)O)OC)O)C)C		cannflavin A	1	92.469
CC1(C)C(O)CCC2(C)C1CCC3(C)C2CC=C4C5CC(C)(CCC5(C)CCC34C)C(O)=O		katonic acid	1	92.345
C[C@@H]1CC[C@H]2[C@@H](C)C(=O)O[C@H](OC(C)=O)[C@]23OCC[C@@H]13		artemisinin G	0	92.254
COC1=C(O)C=CC(=C1)C2OC3=C(C=C(\C=C/CO)C=C3OC)C2CO		dehydrodiconiferyl alcohol	0	92.25
CC(=O)CCC1=CC=C(C=C1)O		raspberry ketone	0	92.223
CC(=O)C1=CC=CN1		2-acetylpyrrole	0	92.167
CC1CC(OC(=O)C1C)C(C)(C2CCC3C2(CCC4C3CC5C6(C4(C(=O)C=CC6O)C)O5)C)O		24,25-dihydrowithanolide D	0	92.148
CNCC1=CC=CC=C1		methylbenzylamine	0	92.143
COC1=CC(=C2C(=O)C(=C(OC2=C1)C3=CC=CC=C3)O)O		izalpinin	0	92.077
CC(C)C1=C(C(=C2C(=C1)CCC3C2(CCCC3(C)C)C(=O)O)O)O		carnosic acid	0	92.013
COC1=C2CCC(C)(C)OC2=CC3=C1C=C(C(=O)O3)C4=CC=C(O)C=C4O		isoglycycoumarin	0	91.974
CCCCCCCCCCC=CCCCCCC(=O)O		cis-7-octadecenoic acid	1	91.89
CCCCCCCCCCCC=CCCCCC(=O)O		petroselinic acid	1	91.888
C1=CC=C(C=C1)COC=O		CBZ-E	0	91.85
CCCCC\C=C/C=C/[C@@H](O)CCCCCCCC([O-])=O		9-HODE	0	91.816
CCOC(=O)C=CC1=CC(=C(C=C1)O)OC		FAEE	0	91.733
COC1=C(O)C=CC(=C1)CCC(O)CC(O)CCC2=CC=C(O)C(=C2)OC		octahydrocurcumin	0	91.655
CC(=O)CCC1=CC(=C(C=C1)O)OC		zingerone	0	91.52
COC1=C(C=CC(=C1)C=CC(=O)NCCC2=CC=C(C=C2)O)O		N-trans-feruloyltyramine	0	91.497
CC(=CCC1=C(C2=C(C=C1O)OC(=CC2=O)C3=CC(=C(C=C3)O)OC)O)C		cannflavin B	0	91.432
CC(C)C1=CC2=CCC3C(C)(CCCC3(C)C(O)=O)C2CC1		colophony	1	91.396
CC(C)=CCC1=C(O)C=CC(=C1)C23OC4=CC(=C(CC=C(C)C)C=C4C(=O)C2C5C6=C(OC7OC8=C(C=CC(=C8CC=C(C)C)O)C57O3)C=C(O)C=C6)O		licoagrodin	2	91.146
CC1=C(C(=O)OC(C1)C(C)C2CCC3C2(CCC4C3C5C(O5)C6(C4(C(=O)C=CC6)C)O)C)CO		12-deoxywithastramonolide	0	91.117
CC1=C(C(=O)OC(C1)C(C)(C2CCC3C2(CCC4C3CC5C6(C4(C(=O)C=CC6O)C)O5)C)O)C		withanolide	0	91.088
OC1=C(O)C=C(\C=C\C(=O)OC\C=C\C2=CC=CC=C2)C=C1		caffeic acid cinnamyl ester	0	91.039
COC(=O)[C@@H](O)[C@H]1C(C)(C)C(=O)C[C@@H]2O[C@]34CC(=O)O[C@H](C5=COC=C5)[C@]3(C)CC[C@@H](C4=C)[C@]12C		methyl 6-hydroxyangolensate	0	91.013
CCCCCC1=CC2=C(C=CC(O2)(C)CCC=C(C)C)C(=C1C(=O)O)O		cannabichromenic acid	1	90.988
CC(C)=CCC1=C(O)C=C2OC(CC(=O)C2=C1O)C3=CC=C(O)C=C3		6-prenylnaringenin	0	90.962
CC(C(C1=CC=CC=C1)O)N(C)C		N-methylephedrine	0	90.863
CC1=C(C(=O)OC(C1)C(C)(C2(CCC3(C2(CCC4C3CC5C6(C4(C(=O)C=CC6)C)O5)C)O)O)O)C		withanolide E	0	90.726
COC1=CC2=C(C(=C1OC)O)C(=O)C=C(O2)C3=CC=C(O)C=C3		cirsimaritin	0	90.638
CC(CCC1=CC=C(C=C1)O)O		rhododendrol	0	90.579
CCCCCC=CC=CC=CCCCCCCC(=O)O		calendic acid	1	90.538
CCCCC=CC=CC=CCCCCCCCC(=O)O		punicic acid	1	90.537
COC1=CC(=C2C(=O)C(=COC2=C1)C3=CC=C(O)C=C3)O		prunetin	0	90.51
CC(=O)C=CC1=CC(=C(C=C1)O)OC		dehydrozingerone	0	90.226
CC(=CCC1=C(C2=C(C=C1O)OC(=CC2=O)C3=CC=C(C=C3)O)O)C		6-prenylapigenin	0	90.069
CC(C)=CCC1=CC(=CC=C1O)\C=C\C(=O)C2=C(O)C=C(O)C=C2		licoagrochalcone A	0	89.924
OCC=C		allyl alcohol	0	89.689
CC(=O)OCCC1=CC=C(O)C=C1		4-hydroxyphenethyl acetate	0	89.609
CCCCCC1=CC2=C(C3=C(C=CC(=C3)C)C(O2)(C)C)C(=C1C(=O)O)O		cannabinolic acid	1	89.575
COC1=C(O)C=CC(=C1)CCC(=O)CC(=O)CCC2=CC=C(O)C(=C2)OC		tetrahydrocurcumin	0	89.532
CC(=O)C1=CC=CC=N1		2-acetylpyridine	0	89.229
CC1(C)OC2=CC=C3C=C(C(=O)OC3=C2C=C1)C4=CC=C(O)C=C4O		kanzonol W	0	89.155
CCCCOC(=O)C(=O)OCCCC		dibutyloxalate	0	89.089
OC1=CC=C(C=C1)\C=C\C(=O)\C=C\C2=CC=C(O)C=C2		AC1O5NFJ	0	89.076
OC1=C(O)C=C(\C=C\C(=O)OCCC2=CC=CC=C2)C=C1		caffeic acid phenethyl ester	0	89.025
C[C@H]1C[C@@H]2OC(=O)C(=C)[C@H]2CC=C1\C=C\C(C)=O		xanthatin	0	88.994
OC1=C(O)C=C(\C=C\C(=O)OCC2=CC=CC=C2)C=C1		benzyl caffeate	0	88.974
CC1C2C(CC(=C3C=CC(C)(O)C3C2OC1=O)C)OC(C)=O		proazulene	0	88.94
COC1=C(C=CC(=C1)C2C(C3=CC(=C(C=C3O2)OC)O)CO)CCCO		lawsonicin	0	88.888
COC1=C(O)C=CC(=C1)CC2(O)COC(C2CO)C3=CC(=C(O)C=C3)OC		olivil	0	88.615
CC(C)=CCC1=C(O)C=CC(=C1)C2CC(=O)C3=C(O2)C=C(O)C=C3O		(2S)-abyssinone II	0	88.343
CC(C)C1=CC(=O)C2(C(C1=O)C3(C2C(=O)C(=CC3=O)C(C)C)C)C		dithymoquinone	0	88.191
CC1=CC(=O)C(=CC1=O)C(C)C		thymoquinone	0	88.19
CC(=O)C(=O)C1=CC=CC=C1		1-phenyl-1,2-propanedione	0	88.181
CCCCCC=CC=CC(CCCCCCCC(=O)O)O		9-HODE	0	88.135
COC1=C(C=CC(=C1)C=CC(=O)CC(=O)C=CC2=CC=C(C=C2)O)O		demethoxycurcumin	0	88.125
COC1=C(C=CC(=C1)C=CC(=O)CC(=O)C=CC2=CC=C(C=C2)O)O		demethoxycurcumin	0	88.125
CN1C2CCCC1(CC2)O		physoperuvine	0	88.021
CC1(O)CCC2C(OC(=O)C2=C)C3C4(C)OC4C5OC135		Canin	0	87.98
COC1=C(C=CC(=C1)CCC(=O)CC(=O)C=CC2=CC(=C(C=C2)O)OC)O		dihydrocurcumin	0	87.861
CC(=O)C1=CC=C(O)C=C1		4-hydroxyacetophenone	0	87.735
CCCCCCCCCCCCCCCC(O)=O		carboxypentadecyl	1	87.699
CC1(CCC2C(C3C14C(O4)C5C3(O5)C)OC(=O)C2=C)O		Canin	0	87.53
COC1=CC=CC(=C1O)CO		o-vanillyl alcohol	0	87.527
C1=CC(=CC=C1C=CC(=O)CC(=O)C=CC2=CC=C(C=C2)O)O		bisdemethoxycurcumin	0	87.496
C1=CC(=CC=C1C=CC(=O)CC(=O)C=CC2=CC=C(C=C2)O)O		bisdemethoxycurcumin	0	87.496
COC1=C(O)C=CC(=C1)\C=C\CO		coniferyl alcohol	0	87.399
CC(=O)C1=CC(=CC=C1)O		3-hydroxyacetophenone	0	87.395
COC1=CC(=CC2=C1C(=O)C(=C(O2)C3=CC=CC=C3)O)O		galangin-5-methylether	0	87.237
COCCCO		3-methoxypropoxy	0	87.053
CC1=C(C(=O)OC(C1)C(C)C2CCC3C2(CCC4C3CC5C6(C4(C(=O)C=CC6O)C)O5)C)CO		withaferin A	0	87.036
OC1=CC(=C2C(=O)C=C(OC2=C1)C3=CC=CC=C3)O		chrysin	0	86.919
C1=CC(=CC=C1CCNC(=O)C=CC2=CC=C(C=C2)O)O		p-coumaroyltyramine	0	86.918
CC1=C(C(=O)OC(C1)C(C)C2CCC3C2(CCC4C3CC5C6(C4(C(=O)CCC6O)C)O5)C)CO		2,3-dihydrowithaferin A	0	86.894
CC1(O)CCC(=O)C=C1		4-hydroxy-4-methyl-2-cyclohexenone	0	86.882
C\C=C(/C)C(=O)O[C@H]1[C@H](O)C(C)(C)C[C@@H]2C3=CC[C@H]4[C@@]5(C)CC[C@H](O)[C@@](C)(C=O)[C@H]5CC[C@@]4(C)[C@]3(C)C[C@@H](O)[C@@]12CO		22-O-angeloyl theasapogenol E	1	86.315
COC1=C(O)C=CC(=C1)C2=C(OC)C(=O)C3=C(O2)C=C(O)C(=C3O)OC		jaceidin	0	86.292
OC1=CC=CC=C1O		catechol	0	85.813
COC1=C(C=CC(=C1)C=CC=O)O		coniferyl aldehyde	0	85.684
CCCCCC1=CC(=C(C(=C1C(=O)O)O)CC=C(C)CCC=C(C)C)O		cannabigerolic acid	1	85.486
CC(C(C1=CC=CC=C1)O)NC		ephedrine	0	85.266
CC(C)=CCOC(=O)\C=C\C1=CC(=C(O)C=C1)O		3-methyl-2-butenyl caffeate	0	85.167
CC1C2C(CC(=C3C(C2OC1=O)C(=CC3=O)C)C)OC(C)=O		matricarin	0	85.166
OC1=CC=C(C=C1)\C=C\C(=O)C2=CC=C([O-])C=C2		4,4'-dihydroxy chalcone	0	85.139
CC1C2CCC(=C)C(O)CC(O)\C(=C\C2OC1=O)C		dihydroridentin	0	84.679
CCCCCC1=CC(=C(C(=C1C(=O)O)O)C2C=C(CCC2C(=C)C)C)O		cannabidiolic acid	1	84.59
CCCCCC1=CC(=C(C(=C1C(=O)O)O)C2C=C(CCC2C(=C)C)C)O		cannabidiolic acid	1	84.59
CC([N]1C=C(C)C(=C1)C)C(O)=O		2-(3,4-dimethyl-1H-pyrrolyl) propanoic acid	0	84.553
CC(=O)CC1CCCCN1C		methylisopelletierine	0	84.358
C1=CC(=CC=C1C=O)O		p-hydroxybenzaldehyde	0	84.312
CC(=C)CCOC(=O)\C=C\C1=CC(=C(O)C=C1)O		isopent-3-enyl caffeate	0	84.279
OC12CCOC1CC(=O)C=C2		halleridone	0	84.129
CC(=O)OC1=CC2=C(C=C1)C(=CC(=O)O2)C		MUAC	0	83.94
CC1(CC(CC2(C1=CC(=O)O2)C)O)C		loliolide	0	83.606
C\C=C(\C)C(=O)O[C@H]1[C@H](O)C(C)(C)C[C@@H]2C3=CC[C@H]4[C@@]5(C)CC[C@H](O)[C@@](C)(CO)[C@H]5CC[C@@]4(C)[C@]3(C)C[C@@H](O)[C@@]12CO		22-O-angeloyl theasapogenol A	1	83.601
CC(=O)CC1CCCCN1		pelletierine	0	83.431
CC(C)=CCC1=C2O\C(=C/C3=CC=C(O)C(=C3)O)C(=O)C2=CC=C1O		licoagroaurone	0	83.421
COC1=C(C=CC(=C1)C=CC(=O)COC(=O)C=CC2=CC(=C(C=C2)O)OC)O		Calebin-A	0	83.311
COC1=C2C=C(C(=O)OC2=CC(=C1CC=C(C)C)O)C3=C(O)C=C(O)C=C3		glycycoumarin	0	83.092
CC(=O)OC1C(OC2=CC(=CC(=C2C1=O)O)O)C3=CC=CC=C3		pinobanksin 3-acetate	0	82.841
OC1=CC=C(CCC2=CC(=CC(=C2)O)O)C=C1		dihydroresveratrol	0	82.803
C=CCSS\C=C/C[S](=O)CC=C		ajoene	0	82.777
CC(C)=CCC1=C(O)C=CC(=C1O)C(=O)\C=C\C2=C(O)C=C(O)C=C2		morachalcone A	0	82.758
COC1=C(OC)C=C(C=C1)C(O)=O		veratric acid	0	82.578
COC1=C(OC)C(=C2C(=O)C(=C(OC2=C1)C3=CC(=C(O)C=C3)O)OC)O		chrysosplenol-D	0	82.566
COC1=C(C=CC(=C1)C=O)O		vanillin	0	82.287
CC1C2C(O)CC(=C3C(C2OC1=O)C(=CC3=O)C)C		hydroxyachillin	0	81.948
COC1=C(O)C=CC(=C1)C2=C(OC)C(=O)C3=C(O)C=C(O)C=C3O2		3,3'-di-O-methylquercetin	0	81.762
CC1(C)C(O)CCC2(C)C1CCC3(C)C2C(=O)C=C4C5CC(C)(CCC5(C)CCC34C)C(O)=O		glycyrrhetinic acid	1	81.664
CC1(C)CCC2(CCC3(C)C(=CCC4C5(C)CC(O)C(O)C(C)(C)C5CCC34C)C2C1)C(O)=O		maslinic acid	1	81.632
COC1=C(OC)C=C(\C=C\C(O)=O)C=C1		3,4-dimethoxycinnamic acid	0	81.507
CC1(C)CCC2(CCC3(C)C(=CCC4C5(C)CC(O)C(O)C(C)(C)C5CCC34C)C2C1)C(O)=O		maslinic acid	1	81.475
COC1=CC(=CC=C1O)\C=C\C(=O)NCCC2=C[NH]C=N2		feruloylhistamine	0	81.371
COC1=C(O)C=C(O)C(=C1)C2=CC(=O)C3=C(O)C(=C(OC)C=C3O2)OC		arcapillin	0	81.081
CC1C(C2(C(C2(C)C)C3C1(C4C=C(C(=O)C4CC(=C3)CO)C)O)O)O		4-deoxy-4 alpha-phorbol	0	81.058
C[C@H]1[C@@H]2[C@H](O)CC(=C3[C@@H]([C@@H]2OC1=O)C(=CC3=O)C)C		hydroxyachillin	0	81.049
CC(=O)OC1C\2C(OC(=O)C2=C/OC3OC(=O)C(=C3)C)C4=C1CCCC4(C)C		orobanchyl acetate	0	80.859
OC(=O)C1=CC=CC=C1		benzoic acid	0	80.852
CN1C2CCCC1CC(=O)C2		pseudopelletierine	0	80.812
CC1=NC=C(CN(C=O)\C(C)=C(\CCO)SSCC=C)C(=N1)N		allithiamine	0	80.748
COC1=C(OC)C(=CC(=C1)C(O)=O)OC		3,4,5-trimethoxybenzoate	0	80.511
OC(=O)CCC1=CC=CC=C1		phenylpropionic acid	0	80.328
OC(=O)\C=C\C1=CC=CC=C1		cinnamic acid	0	79.499
COC1=CC(=C2C(=O)C(=C(OC2=C1)C3=CC(=C(O)C=C3)O)OC)O		3,7-O-dimethylquercetin	0	79.376
CC1CCC2(OC1)OC3CC4C5CC=C6CC(CCC6(C)C5CCC4(C)C3C2C)OC7OC(CO)C(O)C(O)C7O		diosgenin glucoside	1	79.32
CCOC(=O)\C=C\C1=CC(=C(O)C=C1)O		ethyl caffeate	0	79.152
CC1(C)C(O)CCC2(C)C1CCC3(C)C2C(=O)C=C4C5CC(C)(CCC5(C)CCC34C)C(O)=O		glycyrrhetinic acid	1	79.062
CCCCCC=CC=CC=CC=CC(=O)OC1C(C2(C(C=C(CC3(C2C=C(C3=O)C)O)CO)C4C1(C4(C)C)OC(=O)C)O)C		Brn 2319821	2	78.715
OCC(=C)C(=O)O[C@@H]1CC(=C)[C@H]2C[C@H](O)C(=C)[C@H]2[C@@H]3OC(=O)C(=C)[C@@H]13		cynaropicrin	0	78.694
CC(C)=CCC1=C(O)C=C(O)C2=C1OC=C(C2=O)C3=CC(=C(O)C=C3)O		gancaonin L	0	78.694
CC1OC(=O)C(=C1C)O		sotolon	0	78.594
CC1(C)C(O)CCC2(C)C1CCC3(C)C2C(=O)C=C4C5CC(C)(CCC5(C)CCC34C)C(O)=O		glycyrrhetinic acid	1	78.396
COC1=C(C(=C2C(=C1)OC(=CC2=O)C3=CC(=C(C=C3)O)O)O)OC		cirsiliol	0	78.28
CC1=CC(O\C=C2/C3C(O)C4=C(C3OC2=O)C(C)(C)CCC4)OC1=O		orobanchol	0	78.043
CC(C)=CCC1=C(O)C=CC(=C1)C2=C(O)C(=O)C3=C(O)C=C(O)C=C3O2		isolicoflavonol	0	77.974
COC1=C(O)C=CC(=C1)C2=CC(=O)C3=C(O)C=C(O)C=C3O2		chrysoeriol	0	77.961
OC1=CC(=C2C(=O)C(=C(OC2=C1)C3=CC=CC=C3)O)O		galangin	0	77.833
O=C(CC1CCCCN1)CC2CCCCN2		anapheline	0	77.758
CCCCCC(CC(=O)CCC1=CC=C(O)C(=C1)OC)[S](O)(=O)=O		6-gingesulfonic acid	0	77.709
CC(=O)CCC1C(OC(=O)C1=C)C2C(=O)C=CC2(C)O		secotanapartholide A	0	77.476
CC1CCC2(OC1)OC3CC4C5CC=C6CC(CCC6(C)C5CCC4(C)C3C2C)OC7OC(CO)C(O)C(O)C7O		diosgenin glucoside	1	77.244
CC(=O)CCC1C(OC(=O)C1=C)C2C(=O)C=CC2(C)O		secotanapartholide A	0	77.176
C[C@@H]1CC[C@@H]([C@@H](C)C([O-])=O)C2=C[C@@](C)(CC[C@@H]12)OO		dihydroartemisinic acid hydroperoxide	0	77.171
COC1=C(OC2=CC(=CC(=C2C1=O)O)O)C3=CC=C(O)C=C3		isokaempferide	0	77.14
COC1=CC(=CC(=C1)C2=COC3=C(C(=CC(=C3)O)O)C2=O)O		5,7,3'-trihydroxy-5'-methoxylisoflavone	0	77.073
CC[C@H](CC[C@H](C)[C@H]1CC[C@H]2[C@@H]3CC=C4C[C@@H](CC[C@]4(C)[C@H]3CC[C@]12C)O[C@@H]5O[C@H](CO)[C@@H](O)[C@H](O)[C@H]5O)C(C)C		daucosterol	2	77.022
C=CCS[S](=O)CC=C		allicin	0	76.919
C1CC2CC(=O)CC(C1)N2		norpseudopelletierine	0	76.86
CC(=O)OCCC1=CC(=C(O)C=C1)O		4-(acetoxyethyl)-1,2-dihydroxybenzene	0	76.859
OC1C(OC2=CC(=CC(=C2C1=O)O)O)C3=CC=CC=C3		pinobanksin	0	76.692
C[C@H]1[C@H](O)C[C@H]2[C@@H]1[C@@H]3OC(=O)[C@](O)(CO)[C@H]3CCC2=C		Cynaratriol	0	76.69
CN1C2=C(N(C1=O)C)N(C(=O)N(C2=O)C)C		theacrine	0	76.51
CC(=CCC=C(C)C1CCC2(C1C(CC3C2(CCC4C3(CCC(C4(C)C)OC5C(C(C(C(O5)CO)O)O)O)C)C)O)C)C		ginsenoside Rh3	1	75.972
COC1=C(C=CC(=C1)C=CC(=O)CC(=O)C=CC2=CC(=C(C=C2)O)O)O		demethylcurcumin	0	75.812
COC1=CC(=C2C(=C1)OC(=CC2=O)C3=CC(=C(C=C3)O)O)O		hydroxygenkwanin	0	75.583
COC1=C(O)C(=CC=C1\C=C\C(=O)C2=CC=C(O)C=C2)O		licochalcone B	0	75.577
COC1=C(C=CC(=C1)C2C(OC3=C(O2)C=CC(=C3)C4CC(=O)C5=C(C=C(C=C5O4)O)O)CO)O		silandrin	0	74.983
C1=CC2=C(C=C1O)C(=O)OC3=C2C=CC(=C3)O		urolithin A	0	74.973
CC(C)=CCC1=C2OC(=CC(=O)C2=C(O)C=C1O)C3=CC(=C(O)C=C3)O		5,7,3',4'-tetrahydroxy-8-prenylflavone	0	74.757
CC(C)(O)C1CCC(=CC1)C(O)=O		oleuropeic acid	0	74.75
CCC(CCC(C)C1CCC2C1(CCC3C2CC=C4C3(CCC(C4)OC5C(C(C(C(O5)CO)O)O)O)C)C)C(C)C		daucosterol	2	74.699
CCC(CCC(C)C1CCC2C3CC=C4CC(CCC4(C)C3CCC12C)OC5OC(CO)C(O)C(O)C5O)C(C)C		daucosterol	2	74.688
CCC(CCC(C)C1CCC2C1(CCC3C2CC=C4C3(CCC(C4)OC5C(C(C(C(O5)CO)O)O)O)C)C)C(C)C		daucosterol	2	74.62
C1=CC(=CC=C1CCNC(=O)C=CC2=CC(=C(C=C2)O)O)O		N-caffeoyltyramine	0	74.596
COC1=C(O)C=CC(=C1)C2=C(O)C(=O)C3=C(O2)C=C(O)C(=C3O)OC		spinacetin	0	74.287
COC1=C(C=CC(=C1)CC=C)OC2C(C(C(C(O2)CO)O)O)O		eugenyl_beta-D-glucopyranoside	0	74.002
CC1=C(C(=O)OC(C1)C(C)(C2(CC=C3C2(CCC4C3CC(C5(C4(C(=O)C=CC5O)C)O)Cl)C)O)O)C		Physalis peruviana extracts	1	73.726
C1=CC=C2C(=C1)C(=CC(=O)C2=O)O		lawsone	0	73.708
CCCC(CC(=O)CCC1=CC=C(O)C(=C1)OC)[S](O)(=O)=O		4-gingesulfonic acid	0	73.532
COC1=C(O)C=C2C(C(CO)C(O)(CO)CC2=C1)C3=CC(=C(O)C=C3)OC		cycloolivil	0	73.515
OC1=CC=C(C=C1)C(=O)\C=C\C2=CC=C(O)C=C2O		trans-2,4,4'-trihydroxychalcone	0	73.318
C1=CC(=CC=C1C2=CC(=O)C3=C(C=C(C=C3O2)O)O)O		apigenin	0	73.306
OC1=CC=C(C=C1)C2=CC(=O)C3=C(O)C=C(O)C=C3O2		apigenin	0	73.306
C1=CC(=CC=C1C2=CC(=O)C3=C(C=C(C=C3O2)O)O)O		apigenin	0	73.306
CC1(C)C(=CC(=O)C2=C1SCC(=O)[N-]2)CO		xanthiazone	0	73.071
OCCC1=CC(=C(O)C=C1)O		hydroxytyrosol	0	72.861
CC(=O)OC1=CC=CC=C1C(O)=O		aspirin	0	72.519
O=C1C=CC(=O)C=C1		benzoquinone	0	72.113
C1CC(=O)NC1		pyrrolidone	0	71.997
COC1=CC=C(C=C1)C2=CC(=O)C3=C(C(=C(C=C3O2)OC)C4=C(OC5=CC(=CC(=C5C4=O)O)OC)C6=CC=C(C=C6)O)O		stephaflavone B	2	71.261
C\C=C(\C=O)C(CC=O)CC(=O)OCCC1=CC=C(O)C=C1		oleocanthal	0	71.13
OC(=O)\C=C/C1=CC=C(O)C=C1		p-coumaric acid	0	70.639
COC1=C(C=CC(=C1)C=CC(=O)O)O		ferulic acid	0	70.504
CC(=O)CC1CCC(N1C)CC(=O)CC2CCCN2C		phygrine	0	70.458
CCCCCC1=C(C(=CC(=C1)O)O)C(=O)O		olivetolic acid	0	70.399
COC1=C(O)C2=C(OC(=C(OC)C2=O)C3=CC(=C(O)C=C3)O)C=C1O		axillarin	0	69.807
CC1=C(C(=O)OC(C1)C(C)(C2(CCC3(C2(CCC4C3CC5C6(C4(C(=O)C=CC6O)C)O5)C)O)O)O)C		4 beta-hydroxywithanolide E	1	69.751
CC1=C(C(=O)OC(C1)C(C)(C2(CCC3(C2(CCC4C3CC5C6(C4(C(=O)C=CC6O)C)O5)C)O)O)O)C		4 beta-hydroxywithanolide E	1	69.751
OC1=C(O)C=C2C=CC(=O)OC2=C1		esculetin	0	69.59
C1=CC(=CC=C1CCN)O		tyramine	0	69.522
C1=CC(=CC=C1CCN)O		tyramine	0	69.522
CC1=C(C(=O)CC1O)C2C(C(=C)C(=O)O2)CCC(=O)C		iso-seco-tanapartholide	0	69.494
COC1=C(OC)C(=C2C(=O)C(=C(OC2=C1)C3=CC(=C(O)C=C3)O)O)O		eupatolitin	0	69.284
OC(=O)\C=C\C1=CC=CC=C1O		o-coumaric acid	0	69.241
COC1=C(O)C2=C(OC(=C(O)C2=O)C3=CC=C(O)C=C3)C=C1O		6-methoxykaempferol	0	69.145
OC(=O)CC1=CC=C(O)C=C1		4-hydroxyphenylacetic acid	0	68.583
OC1COCC(O)C1O		beta-D-xylopyranosyl	0	68.452
COC1=C(O)C=CC(=C1)CC(O)=O		homovanillic acid	0	68.446
OC(=O)CCC1=CC=C(O)C=C1		N-hydroxysuccinimide ester	0	68.008
CC(C)=CCC1=C(O)C=CC(=C1)C(=O)C2(OC3=C(C=C(CC=C(C)C)C(=C3)O)C2=O)C4=CC(=C(O)C=C4\C=C5/OC6=C(C=CC(=C6CC=C(C)C)O)C5=O)O		licoagrone	2	67.795
COC1=C(C=CC(=C1)C2C(OC3=C(O2)C=CC(=C3)C4C(C(=O)C5=C(C=C(C=C5O4)O)O)O)CO)O		isosilybin	0	67.725
CC(=O)OC(C)(C)C=CC(=O)C(C)(C1C(CC2(C1(CC(=O)C3(C2CC=C4C3CC(C(=O)C4(C)C)O)C)C)C)O)O		cucurbitacin B	1	67.543
C1=CC(=CC=C1C=CC(=O)O)O		p-coumaric acid	0	67.487
OC(=O)\C=C\C1=CC=C(O)C=C1		p-coumaric acid	0	67.487
OC(=O)\C=C\C1=CC=C(O)C=C1		p-coumaric acid	0	67.487
OCCC(O)CO		1,2,4-butanetriol	0	67.469
COC1=C(O)C=CC(=C1)\C=C\C(O)=O		ferulic acid	0	67.296
COC1=C(O)C=C(\C=C\C(O)=O)C=C1		isoferulic acid	0	67.251
OCC1(O)COC(O)(CO)CO1		1,3-dihydroxyacetone dimer	0	67.085
COC1=C(C=CC(=C1)C(=O)O)O		vanillic acid	0	66.929
COC1=C(O)C=CC(=C1)C(O)=O		vanillic acid	0	66.929
CC1(CC2C3=CCC4C5(CCC(C(C5CCC4(C3(CC(C2(C(C1O)O)CO)O)C)C)(C)C=O)O)C)C		camelliagenin D	1	66.866
COC1=C(O)C(=CC(=C1)C(O)=O)OC		syringic acid	0	66.637
COC1=CC(=C2C(=O)C(=C(OC2=C1O)C3=CC=C(O)C=C3)O)O		7-O-methylherbacetin	0	66.421
COC1=C(C2=C(C=C1O)OC(=CC2=O)C3=CC(=C(C=C3)O)O)O		eupafolin	0	66.187
COC1=C(O)C=C(O)C2=C1OC(=C(O)C2=O)C3=CC=C(O)C=C3		8-methoxykaempferol	0	65.324
COC1=C(OC2=CC(=CC(=C2C1=O)O)O)C3=CC(=C(O)C=C3)O		3-O-methylquercetin	0	65.177
COC1=C(C=CC(=C1)C2C(OC3=C(O2)C=C(C=C3)C4=C(C(=O)C5=C(C=C(C=C5O4)O)O)O)CO)O		2,3-dehydrosilybin	0	64.814
CC1(C2=CCC3C4(CC(C(C4(CC(=O)C3(C2C=C(C1=O)O)C)C)C(C)(C(=O)CCC(C)(C)O)O)O)C)C		cucurbitacin L	1	64.385
COC1=C(C=CC(=C1)C2C3COC4(C3C(=CC2C4=O)C5CC(=O)C6=C(C=C(C=C6O5)O)O)O)O		ribosomal protein L7-L12	0	64.339
COC1=C(C(=C2C(=C1)OC(=CC2=O)C3=CC(=C(C=C3)O)O)O)O		pedalitin	0	64.318
OC1=CC=C(C=C1)C2=C(O)C(=O)C3=C(O)C=C(O)C=C3O2		kaempferol	0	64.264
CC1(C2=CCC3C4(CC(C(C4(CC(=O)C3(C2C=C(C1=O)O)C)C)C(C)(C(=O)C=CC(C)(C)O)O)O)C)C		cucurbitacin I	1	64.097
C1=CC(=CC=C1C(=O)O)O		p-hydroxybenzoic acid	0	64.071
OC(=O)C1=CC=C(O)C=C1		p-hydroxybenzoic acid	0	64.071
OCCCCCCCCC(O)C(O)CCCCCCCC(O)=O		9,10,18-trihydroxyoctadecanoic acid	0	63.909
COC1=C(C=CC(=C1)C2C(OC3=C(O2)C=C(C=C3)C4C(C(=O)C5=C(C=C(C=C5O4)O)O)O)CO)O		silymarin	0	63.761
C1=CC(=CC=C1C2C(C(=O)C3=C(C=C(C=C3O2)O)O)O)O		dihydrokaempferol	0	63.489
C1=CC(=C(C=C1C=CC(=O)CC(=O)C=CC2=CC(=C(C=C2)O)O)O)O		dicaffeoylmethane	0	62.448
C1=CC(=C(C=C1C2=CC(=O)C3=C(C=C(C=C3O2)O)O)O)O		luteolin	0	61.311
OC1=C(O)C=C(C=C1)\C=C\C(=O)C2=CC(=C([O-])C=C2)O		3,4,3',4'-tetrahydroxychalcone	0	60.879
OC1CC2=C(O)C=C(O)C=C2OC1C3=CC(=C(O)C=C3)O		catechin	0	60.784
OCCCCC(O)=O		hydroxyvaleric acid	0	60.742
C1C(C(OC2=CC(=CC(=C21)O)O)C3=CC(=C(C=C3)O)O)O		catechin	0	60.083
C\C=C(/C=O)C(CC=O)CC(=O)OCCC1=CC=C(O)C(=C1)O		CHEBI:68988	0	59.976
OC1=CC(=C2C[C@@H](OC(=O)C3=CC=C([O-])C=C3)[C@H](OC2=C1)C4=CC(=C(O)C=C4)O)O		epicatechin-3-O-p-hydroxybenzoate	0	59.914
C(=O)O		carboxy	0	59.792
COC1=CC(=CC2=C1OC(C2C(=O)NCCC3=CC=C(C=C3)O)C4=CC(=C(C=C4)O)OC)C=CC(=O)NCCC5=CC=C(C=C5)O		grossamide	2	59.453
COC1=CC(=CC2=C1OC(C2C(=O)NCCC3=CC=C(C=C3)O)C4=CC(=C(C=C4)O)OC)C=CC(=O)NCCC5=CC=C(C=C5)O		grossamide	2	59.452
CC(=CCCC(C)(C1CCC2(C1C(CC3C2(CCC4C3(CCC(C4(C)C)OC5C(C(C(C(O5)CO)O)O)O)C)C)O)C)O)C		ginsenoside Rh2	2	59.418
CC12CC(C3(C45C1C(=O)C(O4)(C6C(CCC5(C(=O)O3)O)C7(C(=CC6O)CC=CC7=O)C)O)C)OC(=O)C2=C		physalin A	1	59.372
OCC1OC(=O)C(O)C1O		ribonolactone	0	59.226
OC(=O)C1=C(O)C=C(O)C=C1		2,4-dihydroxybenzoic acid	0	58.664
CC(\C=C\[C@]1(O)C(=CC(=O)CC1(C)C)CO)=C/C([O-])=O		7'-hydroxyabscisic acid	0	58.085
COC(=O)C1=COC(C)C(C=O)C1CC(O)=O		elenolic acid	0	57.766
CC(=CCC=C(C)C1CCC2(C1C(CC3C2(CC(C4C3(CCC(C4(C)C)O)C)OC5C(C(C(C(O5)CO)O)O)O)C)O)C)C		ginsenoside Rh4	2	57.546
OCC1OC(OC2=CC3=C(C(=O)CC(O3)C4=CC=CC=C4)C(=C2)O)C(O)C(O)C1O		pinocembrin-7-O-glucoside	0	57.333
OCC1OC(OC2=CC3=C(C(=O)CC(O3)C4=CC=CC=C4)C(=C2)O)C(O)C(O)C1O		pinocembrin-7-O-glucoside	0	57.333
COC1=C(O)C2=C(OC(=C(O)C2=O)C3=CC(=C(O)C=C3)O)C=C1O		patuletin	0	57.226
COC1=C(C=CC(=C1)C2C(C(=CC3=CC(=C(C=C23)O)OC)C(=O)NCCC4=CC=C(C=C4)O)C(=O)NCCC5=CC=C(C=C5)O)O		cannabisin D	2	56.77
COC(=O)\C=C\C1=CC(=CC(=C1)OC)OC2OC(CO)C(O)C(O)C2O		linusitamarin	0	56.409
OC(=O)CCC1=CC(=C(O)C=C1)O		dihydrocaffeic acid	0	56.02
COC(=O)\C=C\C1=CC=C(OC2OC(CO)C(O)C(O)C2O)C=C1		linocinnamarin	0	55.535
COC1=C(C=CC(=C1)C2C3COC4(C3C(=CC2C4=O)C5C(C(=O)C6=C(C=C(C=C6O5)O)O)O)O)O		silydianin	0	55.028
C1=CC(=CC=C1C=CCO)OC2C(C(C(C(O2)CO)O)O)O		C05855	0	54.986
C1=CC(=C(C=C1C=CC(=O)O)O)O		caffeic acid	0	54.222
OC(=O)\C=C\C1=CC(=C(O)C=C1)O		caffeic acid	0	54.222
OCC1OC(OCCC2=CC=C(O)C=C2)C(O)C(O)C1O		salidroside	0	53.889
COC1=C(C=CC(=C1)C=C(C(=CC2=CC(=C(C=C2)O)OC)C(=O)NCCC3=CC=C(C=C3)O)C(=O)NCCC4=CC=C(C=C4)O)O		cannabisin G	3	53.612
CC1(CC2C3=CCC4C5(CCC(C(C5CCC4(C3(CC(C2(C(C1O)O)CO)O)C)C)(C)CO)O)C)C		gymnemagenin	2	52.823
OC(=O)C1=CC(=C(O)C=C1)O		protocatechuic acid	0	52.704
CC1NC(CC2=C1[NH]C3=CC=CC=C23)C(O)=O		NSC26225	0	52.697
CC(=CCCC(C)(C1CCC2(C1C(CC3C2(CC(C4C3(CCC(C4(C)C)O)C)OC5C(C(C(C(O5)CO)O)O)O)C)O)C)O)C		ginsenoside Rh1	2	52.582
OC1=CC(=C2C(=O)C(=C(OC2=C1)C3=CC(=C(O)C=C3)O)O)O		quercetin	0	52.327
C1CCN2CCCNC(=O)CC(C3=CC4=C(C=C3)OC(C4C2=O)C5=CC=C(C=C5)O)NCCCNC1		aphelandrine	0	51.838
CC(=CCCC(C)(C=C)OC1C(C(C(C(O1)COC2C(C(C(CO2)O)O)O)O)O)O)C		neohancoside A	1	51.505
NC(CSSCC=C)C(O)=O		S-allylmercaptocysteine	0	50.283
OCC(O)C(O)=O		glycerate	0	50.27
CCCCCC(C(C1C=CCC2N1CCCNCCCCNC(=O)C2)O)O		cannabisativine	0	50.089
OCC1OC(O)(CO)C(O)C1O		fructose	0	49.684
OCC1OC(OC2=CC=C(C=C2)C3CC(=O)C4=C(O3)C=C(O)C=C4)C(O)C(O)C1O		liquiritin	0	48.981
CC(C)C(O)(CC(O)=O)C(O)=O		isopropylmalate	0	48.743
CC(C)(OC1OC(CO)C(O)C(O)C1O)C#N		linamarin	0	48.483
COC1=C(C=CC(=C1)C2C(C3=C(C=CC(=C3O2)O)C4C(C(=O)C5=C(C=C(C=C5O4)O)O)O)CO)O		isosilychristin	1	47.56
CC1(CCC2(CCC3(C(=CCC4C3(CCC5C4(CCC(C5(C)C)OC6C(C(C(C(O6)C(=O)O)O)O)O)C)C)C2C1)C)C(=O)O)C		calenduloside E	1	47.391
OCC1OC(OCCC2(O)C=CC(=O)C=C2)C(O)C(O)C1O		cornoside	0	47.246
C1=CC(=C(C=C1C=CC2=C(C=CC(=C2O)O)C=CC(=O)O)O)O		salvianolic acid F	0	45.414
C1C(C(OC2=C1C(=CC3=C2C4CC(O3)(OC5=CC(=CC(=C45)O)O)C6=CC=C(C=C6)O)O)C7=CC=C(C=C7)O)O		mahuannin D	2	45.316
OC[C@H]1O[C@@H](OC2=CC3=C(C=CC(=O)O3)C=C2O)[C@H](O)[C@@H](O)[C@@H]1O		cichoriin	0	44.537
OCC1OC(OC2=C(O)C=C3OC(=O)C=CC3=C2)C(O)C(O)C1O		esculin	0	44.266
C(C(C1C(=C(C(=O)O1)O)O)O)O		ascorbate radical	0	44.059
CC(=O)C1C(O)CC2(C)C3CC=C4C(C=C(OC5OC(CO)C(O)C(O)C5O)C(=O)C4(C)C)C3(C)C(=O)CC12C		khekadaengoside K	1	43.29
CCCSCC(N)C(O)=O		S-propyl-L-cysteine	0	43.203
COC(=O)CC1\C(=C\C)C(OC=C1C(=O)OC)OC2OC(CO)C(O)C(O)C2O		oleoside dimethyl ester	1	43.043
OC[C@H]1O[C@@H](OC2=C(O)C=C3C=CC(=O)OC3=C2)[C@H](O)[C@@H](O)[C@@H]1O		cichoriin	0	42.364
CC1=C(C(=O)OC(C1)C(C)(C2(CCC3(C2(CCC4C3CC(C5(C4(C(=O)C=CC5O)C)O)O)C)O)O)O)C		withaperuvin	2	41.785
CC(C)=CCC\C(C)=C\COC1OC(COC2OCC(O)C(O)C2O)C(O)C(O)C1O		kenposide A	1	41.551
OC(=O)C1=CC(=C(O)C(=C1)O)O		gallic acid	0	41.352
COC1=C(C=CC(=C1)C2C(C3=C(O2)C(=CC(=C3)C4C(C(=O)C5=C(C=C(C=C5O4)O)O)O)O)CO)O		silychristin	1	41.132
COC1=C(C=CC(=C1)C2C(C3=C(O2)C(=CC(=C3)C4C(C(=O)C5=C(C=C(C=C5O4)O)O)O)O)CO)O		silychristin	1	40.949
CC(C)=CCC\C(C)=C\COC1OC(COC2OCC(O)C(O)C2O)C(O)C(O)C1O		kenposide A	1	40.776
CC1OC(OC2=C(OC3=CC(=CC(=C3C2=O)O)O)C4=CC=C(O)C=C4)C(O)C(O)C1O		afzelin	1	38.756
CC(=CCCC(=CCOC1C(C(C(C(O1)COC2C(C(C(CO2)O)O)O)O)O)O)C)C		kenposide A	1	38.75
C(CCNC(=O)N)CN		N-carbamoylputrescine	0	38.215
COC1=CC=C(C=C1)C2=CC(=O)C3=C(O2)C(=C(O)C=C3O)C4OC(CO)C(O)C(O)C4O		cytisoside	1	37.935
OC(=O)CCC(O)=O		succinate	0	37.281
COC1=CC=C(C=C1)C2=CC(=O)C3=C(O2)C(=C(C=C3O)O)C4C(C(C(C(O4)CO)O)O)O		cytisoside	1	36.018
OC1=C(O)C2=C3C(=C1)C(=O)OC4=C3C(=CC(=C4O)O)C(=O)O2		ellagic acid	0	35.674
C1C(C(OC2=CC(=CC(=C21)O)O)C3=CC=C(C=C3)O)OC(=O)C4=CC(=C(C(=C4)O)O)O		epiafzelechin-3-O-gallate	1	34.605
CC(O)C(C)C(N)C(O)=O		4-hydroxyisoleucine	0	34.408
COC1=C(C=CC(=C1)C2C3C4=C(O2)C=CC(=C4)C5CC(=O)NCCCN(C3=O)CCCCNCCCN5)O		ephedradine B	1	34.053
C1C(NCC2=C1N=CN2)C(=O)O		spinacine	0	33.679
C1C(C(C(C(O1)OCC2C(C(C(C(O2)OCCC3=CC=CC=C3)O)O)O)O)O)O		2-phenylethyl beta-primeveroside	1	33.675
CC1=C(OC2OC(COC(=O)CC(C)(O)CC(O)=O)C(O)C(O)C2O)C(=O)C=CO1		licoagroside B	1	33.297
OCC1OC(OC2=CC=C(\C=C\C(=O)C3=C(O)C=C(O)C=C3)C=C2)C(O)C(O)C1O		isoliquiritin	1	33.08
OCC1OC(OC2=CC(=C(C=C2)C(=O)\C=C\C3=CC=C(O)C=C3)O)C(O)C(O)C1O		neoisoliquiritigenin	1	33.048
OC1OC(C(O)C(O)C1O)C(O)=O		pectins	0	32.567
OC1OC(C(O)C(O)C1O)C(O)=O		pectins	0	32.567
CC(O)C(C)C(N)C(O)=O		4-hydroxyisoleucine	0	32.113
