# Supplementary material for: Forecasting of potential anti-inflammatory targets of some immunomodulatory plants and their constituents using in vitro, molecular docking and network pharmacology-based analysis
Source: Sci Rep. 2023 Jun 12;13:9539. doi: 10.1038/s41598-023-36540-3 (PMC10260966; doi:10.1038/s41598-023-36540-3)
Supplement: Supplementary file 3 — Supplementary Information 3. [file 41598_2023_36540_MOESM3_ESM.xlsx]

## Sheet: Sheet1
Compound name	Total combined score	%
apigenin	147.846	23.8342
luteolin	61.575	9.92647
Diallyl trisulfide	45.531	7.34003
silibinin	44.902	7.23863
allicin	44.494	7.17285
aspirin	31.92	5.14581
urolithin A	28.1	4.52999
nobiletin	22.508	3.6285
thymoquinone	19.828	3.19646
galangin	15.208	2.45167
carnosic acid	15.2	2.45038
ellagic acid	14.124	2.27692
ar-turmerone	13.6	2.19245
sesamol	11.453	1.84633
prunetin	10.4	1.67658
oleanolic acid	10.29	1.65885
bisdemethoxycurcumin	10.288	1.65852
oleocanthal	9.541	1.5381
catechin	8.33	1.34287
maslinic acid	8	1.28968
chrysin	6.498	1.04754
glabridin	6.372	1.02723
caffeic acid phenethyl ester	6.166	0.994018
guaiazulene	4.9	0.789926
vanillin	4.8	0.773805
gallic acid	3.804	0.613241
kaempferol	3.26	0.525543
geraniol	3.2	0.51587
1,4-cineole	1.658	0.267285
eugenol	0.873	0.140736
homovanillic acid	0.862	0.138963
zingerone	0.86	0.13864
1,8-cineole	0.837	0.134932
2,4-dihydroxybenzoic acid	0.8	0.128968
glabrene	0.8	0.128968
chrysoeriol	0.783	0.126227
5,7,3',4'-tetramethoxyflavone	0.7	0.112847
