# Supplementary material for: Forecasting of potential anti-inflammatory targets of some immunomodulatory plants and their constituents using in vitro, molecular docking and network pharmacology-based analysis
Source: Sci Rep. 2023 Jun 12;13:9539. doi: 10.1038/s41598-023-36540-3 (PMC10260966; doi:10.1038/s41598-023-36540-3)
Supplement: Supplementary file 4 — Supplementary Information 4. [file 41598_2023_36540_MOESM4_ESM.xlsx]

## Sheet: Allium sativum
Allium sativum
Name	Molecular Formula
Ajocysteine	C9H15NO3S3
Ajoene	C9H14OS3
Allicin	C6H10OS2
Allithiamine	C15H22N4O2S2
Allixin	C12H18O4
S-Allylcysteine sulfoxide; (R)C(S)S-form	C6H11NO3S
S-Allylcysteine sulfoxide; (R)C(S)S-form, N-(1-Deoxy-β-D-fructopyranosyl)	C12H21NO8S
S-(Allylthio)cysteine; (R)-form	C6H11NO2S2
2-Amino-4,8-octadecadiene-1,3-diol; (2S,3R,4E,8E)-form, N-(2R-Hydroxyhexadecanoyl), 1-O-β-D-glucopyranoside	C40H75NO9
2-Amino-4,8-octadecadiene-1,3-diol; (2S,3R,4E,8E)-form, N-(2R-Hydroxypentadecanoyl), 1-O-β-D-glucopyranoside	C39H73NO9
2-Amino-4,8-octadecadiene-1,3-diol; (2S,3R,4E,8E)-form, N-(2R-Hydroxytetradecanoyl), 1-O-β-D-glucopyranoside	C38H71NO9
2-Amino-4,8-octadecadiene-1,3-diol; (2S,3R,4E,8Z)-form, N-(2R-Hydroxyhexadecanoyl), 1-O-β-D-glucopyranoside	C40H75NO9
2-Amino-4-octadecene-1,3-diol; (2S,3R,4E)-form, N-(2R-Hydroxyhexadecanoyl), 1-O-β-D-glucopyranoside	C40H77NO9
Cysteine; (R)-form, S-Propyl	C6H13NO2S
N-Cysteinylcysteine; (R,R)-form, S,S'-Di(2-propenyl)	C12H20N2O3S2
4,5-Dihydro-3,4-dimethyl-5-(2-propenyl)-2(3H)-thiophenone; (3R*,4R*,5S*)-form, S-Oxide	C9H14O2S
Dimethyl disulfide	C2H6S2
Garlicinin C1	C12H20O2S4
3-carboxy-3-hydroxy-4-methyl- 5-allylsulfoxide-tetrahydrothiophen-2-(ethane-1,2-diol)-S-oxide	C11H18O7S2
Garlicnins D	C7H12OS3
Garlicnin B 1	C9H16O2S2
2-(3,4-Dimethyl-1H-pyrrol-1-yl)-3-methylbutanoic acid; (S)-form	C11H17NO2
2-(3,4-Dimethyl-1H-pyrrol-1-yl)propanoic acid; (S)-form	C9H13NO2
Di-2-propenyl disulfide; S,S-Dioxide	C6H10O2S2
Di-2-propenyl heptasulfide	C6H10S7
Di-2-propenyl hexasulfide	C6H10S6
Di-2-propenyl pentasulfide	C6H10S5
Di-2-propenyl tetrasulfide	C6H10S4
Di-2-propenyl trisulfide	C6H10S3
Furostane-2,3,5,22,26-pentol; (2α,3β,5α,22α,25R)-form, 3-O-[β-D-Glucopyranosyl-(1→2)-[β-D-glucopyranosyl-(1→3)]-β-D-glucopyranosyl-(1→4)-β-D-galactopyranoside], 26-O-β-D-glucopyranoside	C57H96O31
Furostane-2,3,5,22,26-pentol; (2α,3β,5α,22α,25R)-form, 3-O-[β-D-Glucopyranosyl-(1→3)-β-D-glucopyranosyl-(1→2)-[β-D-glucopyranosyl-(1→3)]-β-D-glucopyranosyl-(1→4)-β-D-galactopyranoside], 26-O-β-D-glucopyranoside	C63H106O36
Furostane-2,3,5,22,26-pentol; (2α,3β,5α,22β,25R)-form, 3-O-[β-D-Glucopyranosyl-(1→2)-[β-D-glucopyranosyl-(1→3)]-β-D-glucopyranosyl-(1→4)-β-D-galactopyranoside], 26-O-β-D-glucopyranoside	C57H96O31
Furostane-2,3,5,22,26-pentol; (2α,3β,5α,22β,25R)-form, 3-O-[β-D-Glucopyranosyl-(1→3)-β-D-glucopyranosyl-(1→2)-[β-D-glucopyranosyl-(1→3)]-β-D-glucopyranosyl-(1→4)-β-D-galactopyranoside], 26-O-β-D-glucopyranoside	C63H106O36
Furostane-2,3,6,22,26-pentol; (2α,3β,5α,6β,22R,25R)-form, 3-O-[β-D-Glucopyranosyl-(1→2)-[β-D-glucopyranosyl-(1→3)]-β-D-glucopyranosyl-(1→4)-β-D-galactopyranoside], 26-O-β-D-glucopyranoside	C57H96O31
Furostane-2,3,6,22,26-pentol; (2α,3β,5α,6β,22S,25R)-form, 3-O-[β-D-Glucopyranosyl-(1→2)-[β-D-glucopyranosyl-(1→3)]-β-D-glucopyranosyl-(1→4)-β-D-galactopyranoside], 26-O-β-D-glucopyranoside	C57H96O31
Furostane-2,3,22,26-tetrol; (2α,3β,5α,22α,25R)-form, 3-O-[β-D-Glucopyranosyl-(1→2)-[β-D-glucopyranosyl-(1→3)]-β-D-glucopyranosyl-(1→4)-β-D-galactopyranoside], 26-O-α-L-rhamnopyranoside	C57H96O29
Furostane-2,3,22,26-tetrol; (2α,3β,5α,22α,25R)-form, 3-O-[β-D-Glucopyranosyl-(1→3)-β-D-glucopyranosyl-(1→2)-[β-D-glucopyranosyl-(1→3)]-β-D-glucopyranosyl-(1→4)-β-D-galactopyranoside], 26-O-α-L-rhamnopyranoside	C63H106O34
Furostane-2,3,22,26-tetrol; (2α,3β,5α,22β,25R)-form, 3-O-[β-D-Glucopyranosyl-(1→2)-[β-D-glucopyranosyl-(1→3)]-β-D-glucopyranosyl-(1→4)-β-D-galactopyranoside], 26-O-α-L-rhamnopyranoside	C57H96O29
Furostane-2,3,22,26-tetrol; (2α,3β,5α,22β,25R)-form, 3-O-[β-D-Glucopyranosyl-(1→3)-β-D-glucopyranosyl-(1→2)-[β-D-glucopyranosyl-(1→3)]-β-D-glucopyranosyl-(1→4)-β-D-galactopyranoside], 26-O-α-L-rhamnopyranoside	C63H106O34
Furostane-3,6,22,26-tetrol; (3β,5α,6β,22α,25R)-form, 3-O-[β-D-Glucopyranosyl-(1→2)-[β-D-glucopyranosyl-(1→3)]-β-D-glucopyranosyl-(1→4)-β-D-galactopyranoside], 26-O-β-D-glucopyranoside	C57H96O30
Furostane-3,6,22,26-tetrol; (3β,5α,6β,22ξ,25R)-form, 3-O-[β-D-Glucopyranosyl-(1→2)-[β-D-glucopyranosyl-(1→3)]-β-D-glucopyranosyl-(1→4)-β-D-galactopyranoside], 26-O-β-D-glucopyranoside	C57H96O30
Furostane-3,6,22,26-tetrol; (3β,5α,6β,22ξ,25R)-form, 3-O-[β-D-Glucopyranosyl-(1→3)-[β-D-glucopyranosyl-(1→3)-β-D-glucopyranosyl-(1→2)]-β-D-glucopyranosyl-(1→4)-β-D-galactopyranoside], 26-O-β-D-glucopyranoside	C63H106O35
Furostane-3,22,26-triol; (3β,5β,22ξ,25S)-form, 3-O-[β-D-Glucopyranosyl-(1→3)-β-D-glucopyranosyl-(1→2)-[β-D-xylopyranosyl-(1→3)]-β-D-glucopyranosyl-(1→4)-β-D-galactopyranoside], 26-O-β-D-glucopyranoside	C62H104O33
Garlicnin A	C12H20O2S4
Garlicnin E	C12H20OS6
Garlicnin F	C18H28O3S7
γ-Glutamyl-S-allylthiocysteine; L-L-form	C11H18N2O5S2
N-γ-Glutamylcysteine; (2R,7S)-form, S-(2-Propenyl)	C11H18N2O5S
N-γ-Glutamylcysteine; (2R,7S)-form, S-(E)-1-Propenyl	C11H18N2O5S
N-γ-Glutamylcysteine; (2R,7S)-form, S-(2-Propenylthio)	C11H18N2O5S2
5-Hexyl-2-thiopheneoctanoic acid	C18H30O2S
5-Hexyl-2-thiopheneoctanoic acid; 2,3,4,5-Tetrahydro	C18H34O2S
4-Mercapto-2-pentanone; (ξ)-form, S-(1E-Propenyl), S-oxide	C8H14O2S
Methyl 3-(methylthio)-1-propenyl disulfide; (E)-form, 7-Oxide	C5H10OS3
Methyl 3-(methylthio)-1-propenyl disulfide; (Z)-form, 7-Oxide	C5H10OS3
Methyl 1-propenyl disulfide; (E)-form, 5-Oxide	C4H8OS2
Methyl 1-propenyl disulfide; (Z)-form, 5-Oxide	C4H8OS2
Methyl 2-propenyl pentasulfide	C4H8S5
Methyl 2-propenyl tetrasulfide	C4H8S4
Methyl 2-propenyl trisulfide	C4H8S3
2-Methyl-5-(2-propenyldithio)-2-pentenal; (E)-form	C9H14OS2
[3-(Methylsulfinyl)-1-propenyl] 2-propenyl disulfide; (E)-form	C7H12OS3
[3-(Methylsulfinyl)-1-propenyl] 2-propenyl disulfide; (Z)-form	C7H12OS3
[3-(Methylsulfinyl)-1-propenyl] 2-propenyl disulfide; (E)-form, Δ7-Isomer(E-)	C7H12OS3
2-Propene-1-sulfenic acid	C3H6OS
2-Propen-1-ol	C3H6O
1-Propenyl 2-propenyl disulfide; (E)-form	C6H10S2
1-Propenyl 2-propenyl disulfide; (Z)-form	C6H10S2
2-Propenyl [3-(2-propenylthio)-2-propenyl] sulfate; (E)-form	C9H14O4S2
2-Propenyl 3-(2-propenylthio)-2-propenyl sulfite; (E)-form	C9H14O3S2
2-Propenyl propyl disulfide; 4-Oxide	C6H12OS2
2-Propenyl propyl disulfide; 5-Oxide	C6H12OS2
PUR 1	C25H34N2O4
Spirostane-3,6-diol; (3β,5α,6α,25S)-form, 3-O-[β-D-Glucopyranosyl-(1→2)-[β-D-glucopyranosyl-(1→3)]-β-D-glucopyranosyl-(1→4)-β-D-galactopyranoside]	C51H84O24
Spirostane-3,6-diol; (3β,5α,6β,25R)-form, 3-O-[β-D-Glucopyranosyl-(1→2)-[β-D-glucopyranosyl-(1→3)]-β-D-glucopyranosyl-(1→4)-β-D-galactopyranoside]	C51H84O24
Spirostan-3-ol; (3β,5α,25R)-form, 3-O-[β-D-Glucopyranosyl-(1→3)-β-D-glucopyranosyl-(1→2)-[β-D-xylopyranosyl-(1→3)]-β-D-glucopyranosyl-(1→4)-β-D-galactopyranoside]	C56H92O27
Tetrahydro-3,4-dimethyl-5-(2-propenyl)-2-thiophenethiol; (2R*,3S*,4S*,5S*)-form, S,S'-Dioxide	C9H16O2S2
(2S*,3S*,4R*,5R*)	C9H16O2S2
Tetrahydro-3,4-dimethyl-5-(2-propenyl)-2-thiophenethiol; (2R*,3S*,4R*,5S*)-form, S,S'-Dioxide	C9H16O2S2
2,3,4,9-Tetrahydro-1-methyl-1H-pyrido[3,4-b]indole-3-carboxylic acid; (1S,3S)-form	C13H14N2O2
Tetrahydro-6-pentyl-2H-thiopyran-2-octanoic acid	C18H34O2S
Thiacremonone	C6H8O3S
2-Vinyl-4H-1,3-dithiine	C6H8S2
3,4-Dimethyl-2-(2-propenyldithio)-5-(1-propenylthio)thiophene; (2R*,3S*,4R*,5S*)-form, S1,S1''-Dioxide	C12H20O2S4
(2R*,3R*,4S*,5R*)
1,3-Bis(2-propenyldithio)-1-propene; (Z)-form	C9H14S4

## Sheet:  Calendula officinalis
Calendula officinalis
Name	Molecular Formula
10,12-Aromadendranediol; (1b,4a,5b,6a,7a,10b,11b)-form, 10-O-a-L-Rhamnopyranoside, 12-O-b-D-glucopyranoside	C27H46O11
3,12-Dihydroxy-4-methylcholest-20(22)en-19-oic acid; (3b,4b,5a,12a,20(22)Z)-form, (19®3)-Lactone	C28H44O3
3,16-Dihydroxy-12-oleanen-28-oic acid; (3b,16b)-form, 3-O-[b-D-Galactopyranosyl-(1®3)-b-D-glucuronopyranoside], 28-O-b-D-glucopyranosyl ester	C48H76O20
3,16-Dihydroxy-12-oleanen-28-oic acid; (3b,16b)-form, 3-O-[b-D-Glucopyranosyl-(1®2)-[b-D-galactopyranosyl-(1®3)]-b-D-glucuronopyranoside], 28-O-b-D-glucopyranosyl ester	C54H86O25
3,21-Dihydroxy-12-oleanen-28-oic acid; (3b,21b)-form, 3-O-[b-D-Glucopyranosyl-(1®2)-[b-D-galactopyranosyl-(1®3)]-b-D-glucuronopyranoside], 28-O-b-D-glucopyranosyl ester	C54H86O25
5,6-Epoxy-5,6-dihydro-b,e-carotene-3,3'-diol; (9Z)-form	C40H56O3
5,8-Epoxy-6-megastigmene-3,9-diol; (3S,5R,8R,9R)-form, 3-O-b-D-Glucopyranoside	C19H32O8
5,8-Epoxy-6-megastigmene-3,9-diol; (3S,5R,8S,9R)-form, 3-O-b-D-Glucopyranoside	C19H32O8
Ergostan-3-ol; (3b,5a,24S)-form	C28H50O
4(15)-Eudesmene-3,11-diol; 3b-form, 3-O-b-D-Glucopyranoside, 11-O-a-L-rhamnopyranoside	C27H46O11
Flavochrome	C40H56O
3-Hydroxy-18-oleanen-28-oic acid; 3b-form, 3-O-[b-D-Glucopyranosyl-(1®2)-[b-D-galactopyranosyl-(1®3)]-b-D-glucuronopyranoside], 28-O-b-D-glucopyranosyl ester	C54H86O24
Isorhamnetin 3-glycosides; Disaccharides, 3-O-[a-L-Rhamnopyranosyl-(1®2)-a-L-rhamnopyranoside]	C28H32O15
Isorhamnetin 3-glycosides; Disaccharides, 3-O-[b-L-Rhamnofuranosyl-(1®6)-D-glucopyranoside]	C28H32O16
Isorhamnetin 3-glycosides; Disaccharides, 3-O-[α-L-Rhamnopyranosyl-(1→3)-β-D-glucopyranoside]	C28H32O16
Isorhamnetin 3-glycosides; Disaccharides, 3-O-[α-L-Rhamnopyranosyl-(1→4)-β-D-glucopyranoside]	C28H32O16
Isorhamnetin 3-glycosides; Tri- and higher saccharides, 3-O-[a-L-Rhamnopyranosyl-(1®2)-[a-L-rhamnopyranosyl-(1®6)]-b-D-glucopyranoside]	C34H42O20
Isorhamnetin 3-glycosides; Tri- and higher saccharides, 3-O-[a-L-Rhamnopyranosyl-(1®3)-a-L-rhamnopyranosyl-(1®6)-b-D-glucopyranoside]	C34H42O20
Loliolide; (6S,7aR)-form	C11H16O3
20(29)-Lupene-3,16,28-triol; (3b,16b)-form	C30H50O3
4-Methylergosta-7,24(28)-dien-3-ol; (3b,4b,5a)-form	C29H48O
4-Methylstigmasta-7,24(28)-dien-3-ol; (3b,4b,5a,24Z)-form	C30H50O
Mutatochrome	C40H56O
8,10,12-Octadecatrienoic acid; (8E,10E,12Z)-form	C18H30O2
12-Oleanene-3,16-diol; (3b,16b)-form	C30H50O2
12-Oleanene-3,28-diol; 3b-form	C30H50O2
13(18)-Oleanene-3,16-diol; (3b,16b)-form	C30H50O2
12-Oleanene-3,16,28-triol; (3b,16b)-form	C30H50O3
13(18)-Oleanene-3,16,28-triol; (3b,16b)-form	C30H50O3
Oleanolic acid bisdesmosides; Triglycosides, 3-O-[b-D-Galactopyranosyl-(1®3)-b-D-glucopyranoside], 28-O-b-D-glucopyranosyl ester	C48H78O18
Oleanolic acid bisdesmosides; Triglycosides, 3-O-[b-D-Galactopyranosyl-(1®4)-b-D-glucopyranoside], 28-O-a-D-glucopyranosyl ester	C48H78O18
Oleanolic acid bisdesmosides; Triglycosides, 3-O-[b-D-Galactopyranosyl-(1®3)-b-D-glucuronopyranoside], 28-O-b-D-glucopyranosyl ester	C48H76O19
Oleanolic acid bisdesmosides; Triglycosides, 3-O-[b-D-Galactopyranosyl-(1®3)-6-O-methyl-b-D-glucuronopyranoside], 28-O-b-D-glucopyranosyl ester	C49H78O19
Oleanolic acid bisdesmosides; Tetraglycosides, 3-O-[b-D-Galactopyranosyl-(1®3)-[b-D-glucopyranosyl-(1®2)]-b-D-glucopyranoside], 28-O-b-D-glucopyranosyl ester	C54H88O23
Oleanolic acid bisdesmosides; Tetraglycosides, 3-O-[b-D-Galactopyranosyl-(1®3)-[b-D-glucopyranosyl-(1®2)]-b-D-glucuronopyranoside], 28-O-b-D-glucopyranosyl ester	C54H86O24
Oleanolic acid bisdesmosides; Tetraglycosides, 3-O-[b-D-Galactopyranosyl-(1®3)-[b-D-glucopyranosyl-(1®4)]-b-D-glucuronopyranoside], 28-O-b-D-glucopyranosyl ester	C54H86O24
Oleanolic acid 3-glycosides; Monoglycosides, 3-O-b-D-Glucuronopyranoside	C36H56O9
Oleanolic acid 3-glycosides; Diglycosides, 3-O-[b-D-Galactopyranosyl-(1®3)-b-D-glucopyranoside]	C42H68O13
Oleanolic acid 3-glycosides; Diglycosides, 3-O-[b-D-Galactopyranosyl-(1®4)-b-D-glucopyranoside]	C42H68O13
Oleanolic acid 3-glycosides; Diglycosides, 3-O-[b-D-Galactopyranosyl-(1®3)-b-D-glucuronopyranoside]	C42H66O14
Oleanolic acid 3-glycosides; Diglycosides, 3-O-[b-D-Galactopyranosyl-(1®3)-6-O-methyl-b-D-glucuronopyranoside]	C43H68O14
Oleanolic acid 3-glycosides; Diglycosides, 3-O-[b-D-Glucopyranosyl-(1®4)-b-D-glucuronopyranoside]	C42H66O14
Oleanolic acid 3-glycosides; Triglycosides, 3-O-[b-D-Galactopyranosyl-(1®3)-[b-D-glucopyranosyl-(1®2)]-b-D-glucopyranoside]	C48H78O18
Oleanolic acid 3-glycosides; Triglycosides, 3-O-[b-D-Glucopyranosyl-(1®2)-[b-D-galactopyranosyl-(1®3)]-b-D-glucuronopyranoside]	C48H76O19
Oleanolic acid 3-glycosides; Triglycosides, 3-O-[b-D-Glucopyranosyl-(1®4)-[b-D-galactopyranosyl-(1®3)]-b-D-glucuronopyranoside]	C48H76O19
Oleanolic acid glycosyl esters; Monoglycosides, Me ether, b-D-glucopyranosyl ester	C37H60O8
Stigmastan-3-ol; (3b,5a,24R)-form	C29H52O
20-Taraxastene-3,16-diol; (3b,16b)-form	C30H50O2
20-Taraxastene-3,16-diol; (3b,16b)-form, 3-Dodecanoyl	C42H72O3
20-Taraxastene-3,16-diol; (3b,16b)-form, 3-Tetradecanoyl	C44H76O3
20-Taraxastene-3,16-diol; (3b,16b)-form, 3-Hexadecanoyl	C46H80O3
20-Taraxastene-3,16,22-triol; (3b,16b,22a)-form	C30H50O3
20-Taraxastene-3,16,28-triol; (3b,16b)-form	C30H50O3
20-Taraxastene-3,16,30-triol; (3b,16b)-form	C30H50O3
20(30)-Taraxastene-3,16,28-triol; (3b,16b)-form	C30H50O3
20-Taraxasten-3-ol; 3b-form	C30H50O
20-Taraxasten-3-ol; 3b-form, Ac	C32H52O2
1,3,5-Tri-O-caffeoylquinic acid	C34H30O15
3,4,5-Tri-O-caffeoylquinic acid	C34H30O15
12-Ursene-3,16,21-triol; (3β,16β,21ξ)-form	C30H50O3
20-Ursen-12-ol; 12b-form	C30H50O

## Sheet: Camellia sinensis 
Camellia sinensis
Name	Molecular Formula
Acetophenone	C8H8O
2-Acetylpyridine	C7H7NO
2-Acetylpyrrole	C6H7NO
8-C-Ascorbylepigallocatechin 3-O-gallate	C28H24O17
Assamicain A	C44H36O22
Assamicain A; 1'-Epimer	C44H36O22
Assamicain C	C44H36O22
Benzyl alcohol; O-[b-D-Xylopyranosyl-(1®6)-D-glucopyranoside]	C18H26O10
Benzyl formate	C8H8O2
2,2',6,6'-Biphenyltetrol	C12H10O4
2-Butyl-4,5-dimethyl-3(2H)-furanone; (x)-form	C10H16O2
Cabraleahydroxylactone; 3-Epimer	C27H44O3
1(10),4-Cadinadiene; (6b,7b)-form	C15H24
Chafuroside A	C21H18O9
Chafuroside B	C21H18O9
Dehydrotheasinensin C	C30H26O15
Dammara-20,24-dien-3-ol; 3b-form, 24S,25-Epoxide	C30H50O2
Delphinidin 3-glycosides; 3-O-[4-Hydroxy-E-cinnamoyl-(®6)-b-D-galactopyranoside]	C30H27O14+
4,8-Dihydroxy-2H-furo[2,3-h]-1-benzopyran-2-one; 8-Me ether	C12H8O5
3,7-Dimethyl-1,6-octadien-3-ol; (R)-form, 3-O-[b-D-Xylopyranosyl-(1®6)-b-D-glucopyranoside]	C21H36O10
3,7-Dimethyl-2,6-octadien-1-ol; (E)-form, O-[b-D-Xylopyranosyl-(1®6)-b-D-glucopyranoside]	C21H36O10
3,3',4',5,5',7-Hexahydroxyflavan; (2R,3R)-form, 3-O-(3,4-Dihydroxy-5-methoxybenzoyl)	C23H20O11
3,3',4',5,5',7-Hexahydroxyflavan; (2R,3R)-form, 3-O-(3,5-Dihydroxy-4-methoxybenzoyl)	C23H20O11
3,3',4',5,5',7-Hexahydroxyflavan; (2R,3R)-form, 3-O-Cinnamoyl	C24H20O8
3,3',4',5,5',7-Hexahydroxyflavan-(4®8)-3,3',4',5,5',7-hexahydroxyflavan; (all-R)-form, 3''-Deoxy, 3'-O-(3,4,5-trihydroxybenzoyl)	C37H30O17
3,3',4',5,5',7-Hexahydroxyflavan-(4®8)-3,3',4',5,5',7-hexahydroxyflavan; (all-R)-form, 3''-Deoxy, 3,3'-bis(3,4,5-trihydroxybenzoyl)	C44H34O21
3,3',4',5,5',7-Hexahydroxyflavan-(4®8)-3,3',4',5,5',7-hexahydroxyflavan; (2R,2'R,3S,3'R,4S)-form	C30H26O14
3,3',4',5,5',7-Hexahydroxyflavan-(4®8)-3,3',4',5,5',7-hexahydroxyflavan; (2R,2'R,3S,3'R,4S)-form, 3'-O-(3,4,5-Trihydroxybenzoyl)	C37H30O18
3,3',4',5,5',7-Hexahydroxyflavan-(4®8)-3,3',4',5,5',7-hexahydroxyflavan; (2R,2'R,3S,3'R,4S)-form, 3''-Deoxy	C30H26O13
3,3',4',5,5',7-Hexahydroxyflavan-(4®8)-3,3',4',5,5',7-hexahydroxyflavan; (2R,2'R,3S,3'R,4S)-form, 3''-Deoxy, 3'-O-(3,4,5-trihydroxybenzoyl)	C37H30O17
3,3',4',5,5',7-Hexahydroxyflavan-(4®8)-3,3',4',5,5',7-hexahydroxyflavan; (2R,2'R,3S,3'R,4S)-form, 3'''-Deoxy	C30H26O13
3,3',4',5,5',7-Hexahydroxyflavanone; (2RS,3RS)-form	C15H12O8
3,3',4',5,5',7-Hexahydroxyflavanone; (2RS,3RS)-form	C15H12O8
3,15,16,21,22,28-Hexahydroxy-12-oleanen-23-oic acid; (3b,15a,16a,21b,22a)-form, 21,22-Diangeloyl, 3-O-[a-L-arabinopyranosyl-(1®3)-6-O-methyl-b-D-glucuronopyranoside], 23-Me ester	C53H80O20
3,15,16,21,22,28-Hexahydroxy-12-oleanen-23-oic acid; (3b,15a,16a,21b,22a)-form, 21-Angeloyl, 22-(2-methylbutanoyl), 3-O-[a-L-arabinopyranosyl-(1®3)-6-O-methyl-b-D-glucuronopyranoside], 23-Me ester	C53H82O20
3,15,16,21,22,28-Hexahydroxy-12-oleanen-23-oic acid; (3b,15a,16a,21b,22a)-form, 21-Angeloyl, 22-(2-methylbutanoyl), 16-Ac, 3-O-[a-L-arabinopyranosyl-(1®3)-6-O-methyl-b-D-glucuronopyranoside], 23-Me ester	C55H84O21
3-Hexen-1-ol; (Z)-form, O-[b-D-Xylopyranosyl-(1®6)-b-D-glucopyranoside]	C17H30O10
3-Hydroxy-3-methyl-2,4-nonanedione	C10H18O3
2-Hydroxy-3-octanone; (x)-form, Ac	C10H18O3
Kaempferol 3-glycosides; Diglycosides, 3-O-[b-D-Galactopyranosyl-(1®2)-b-D-glucopyranoside]	C27H30O16
Kaempferol 3-glycosides; Tri- and higher glycosides, 3-O-[b-D-Xylopyranosyl-(1®2)-[a-L-rhamnopyranosyl-(1®6)]-b-D-glucopyranoside]	C32H38O19
Kaempferol 3-glycosides; Tri- and higher glycosides, 3-O-[a-L-Rhamnopyranosyl-(1®3)-a-L-rhamnopyranosyl-(1®6)-b-D-glucopyranoside]	C33H40O19
Kaempferol 3-glycosides; Tri- and higher glycosides, 3-O-[a-L-Rhamnopyranosyl-(1®3)-4-O-acetyl-a-L-rhamnopyranosyl-(1®6)-b-D-glucopyranoside]	C35H42O20
Kaempferol 3-glycosides; Tri- and higher glycosides, 3-O-[b-D-Galactopyranosyl-(1®2)-[a-L-rhamnopyranosyl-(1®6)]-b-D-glucopyranoside]	C33H40O20
Kaempferol 3-glycosides; Tri- and higher glycosides, 3-O-[b-D-Glucopyranosyl-(1®3)-a-L-rhamnopyranosyl-(1®6)-b-D-galactopyranoside]	C33H40O20
Kaempferol 3-glycosides; Tri- and higher glycosides, 3-O-[b-D-Glucopyranosyl-(1®2)-[a-L-rhamnopyranosyl-(1®6)]-b-D-glucopyranoside]	C33H40O20
Kaempferol 3-glycosides; Tri- and higher glycosides, 3-O-[b-D-Glucopyranosyl-(1®3)-a-L-rhamnopyranosyl-(1®6)-b-D-glucopyranoside]	C33H40O20
Linalool 3,7-oxide; (3S,6S)-form, O-[b-D-Apiofuranosyl-(1®6)-b-D-glucopyranoside]	C21H36O11
Linalool 3,7-oxide; (3S,6S)-form, O-[b-D-Xylopyranosyl-(1®6)-b-D-glucopyranoside]	C21H36O11
Linalyl oxide; O-[b-D-Xylopyranosyl-(1®6)-b-D-glucopyranoside]	C21H36O11
5,7-Megastigmadien-9-one	C13H20O
5-Megastigmene-3,9-diol; (3b,9R)-form, 9-O-[b-D-Apiofuranosyl-(1®6)-b-D-glucopyranoside]	C24H42O11
2-Methoxy-4-(2-propenyl)phenol	C10H12O2
Octanoic acid	C8H16O2
12-Oleanene-3,16,21,22,23,28-hexol; (3b,16a,21b,22a)-form	C30H50O6
12-Oleanene-3,16,21,22,23,28-hexol; (3b,16a,21b,22a)-form, 21-Angeloyl, 3-O-[b-D-galactopyranosyl-(1®2)-[b-D-xylopyranosyl-(1®2)-a-L-arabinopyranosyl-(1®3)]-b-D-glucuronopyranoside]	C57H90O26
12-Oleanene-3,16,21,22,23,28-hexol; (3b,16a,21b,22a)-form, 21-Angeloyl, 22-Ac, 3-O-[b-D-xylopyranosyl-(1®2)-a-L-arabinopyranosyl-(1®3)-[b-D-galactopyranosyl-(1®2)]-b-D-glucuronopyranoside]	C59H92O27
12-Oleanene-3,16,21,22,23,28-hexol; (3b,16a,21b,22a)-form, 21-Angeloyl, 28-Ac, 3-O-[b-D-galactopyranosyl-(1®2)-[b-D-xylopyranosyl-(1®2)-a-L-arabinopyranosyl-(1®3)]-b-D-glucuronopyranoside]	C59H92O27
12-Oleanene-3,16,21,22,23,28-hexol; (3b,16a,21b,22a)-form, 21-Angeloyl, 16,22-di-Ac, 3-O-[b-D-galactopyranosyl-(1®2)-[b-D-xylopyranosyl-(1®2)-a-L-arabinopyranosyl-(1®3)]-b-D-glucuronopyranoside]	C61H94O28
12-Oleanene-3,16,21,22,23,28-hexol; (3b,16a,21b,22a)-form, 22-Angeloyl	C35H56O7
12-Oleanene-3,16,21,22,23,28-hexol; (3b,16a,21b,22a)-form, 23-Aldehyde, 21-angeloyl, 3-O-[b-D-galactopyranosyl-(1®2)-[b-D-xylopyranosyl-(1®2)-a-L-arabinopyranosyl-(1®3)]-b-D-glucuronopyranoside]	C57H88O26
12-Oleanene-3,16,21,22,23,28-hexol; (3b,16a,21b,22a)-form, 23-Aldehyde, 21-angeloyl, 16-Ac, 3-O-[b-D-galactopyranosyl-(1®2)-[b-D-xylopyranosyl-(1®2)-a-L-arabinopyranosyl-(1®3)]-b-D-glucuronopyranoside]	C59H90O27
12-Oleanene-3,16,21,22,23,28-hexol; (3b,16a,21b,22a)-form, 23-Aldehyde, 21-angeloyl, 22-Ac, 3-O-[b-D-galactopyranosyl-(1®2)-[b-D-xylopyranosyl-(1®2)-a-L-arabinopyranosyl-(1®3)]-b-D-glucuronopyranoside]	C59H90O27
12-Oleanene-3,16,21,22,23,28-hexol; (3b,16a,21b,22a)-form, 23-Aldehyde, 21-angeloyl, 22-Ac, 3-O-[b-D-galactopyranosyl-(1®2)-[b-D-glucopyranosyl-(1®2)-a-L-arabinopyranosyl-(1®3)]-b-D-glucuronopyranoside]	C60H92O28
12-Oleanene-3,16,21,22,23,28-hexol; (3b,16a,21b,22a)-form, 23-Aldehyde, 21-angeloyl, 28-Ac, 3-O-[b-D-galactopyranosyl-(1®2)-[b-D-xylopyranosyl-(1®2)-a-L-arabinopyranosyl-(1®3)]-b-D-glucuronopyranoside]	C59H90O27
12-Oleanene-3,16,21,22,23,28-hexol; (3b,16a,21b,22a)-form, 23-Aldehyde, 21-angeloyl, 28-Ac, 3-O-[b-D-galactopyranosyl-(1®2)-[b-D-glucopyranosyl-(1®2)-a-L-arabinopyranosyl-(1®3)]-b-D-glucuronopyranoside]	C60H92O28
12-Oleanene-3,16,21,22,23,28-hexol; (3b,16a,21b,22a)-form, 23-Aldehyde, 21-angeloyl, 16,22-di-Ac, 3-O-[b-D-xylopyranosyl-(1®2)-a-L-arabinopyranosyl-(1®3)-[b-D-galactopyranosyl-(1®2)]-b-D-glucuronopyranoside]	C61H92O28
12-Oleanene-3,16,21,22,23,28-hexol; (3b,16a,21b,22a)-form, 23-Aldehyde, 21-angeloyl, 16,28-di-Ac, 3-O-[b-D-galactopyranosyl-(1®2)-[b-D-xylopyranosyl-(1®2)-a-L-arabinopyranosyl-(1®3)]-b-D-glucuronopyranoside]	C61H92O28
12-Oleanene-3,16,21,22,23,28-hexol; (3b,16a,21b,22a)-form, 23-Aldehyde, 21-angeloyl, 16,22-di-Ac, 3-O-[b-D-galactopyranosyl-(1®2)-[b-D-glucopyranosyl-(1®2)-a-L-arabinopyranosyl-(1®3)]-b-D-glucuronopyranoside]	C62H94O29
12-Oleanene-3,16,21,22,23,28-hexol; (3b,16a,21b,22a)-form, 23-Aldehyde, 22-angeloyl	C35H54O7
12-Oleanene-3,16,21,22,23,28-hexol; (3b,16a,21b,22a)-form, 23-Aldehyde, 21-tigloyl, 3-O-[b-D-galactopyranosyl-(1®2)-[b-D-xylopyranosyl-(1®2)-a-L-arabinopyranosyl-(1®3)]-b-D-glucuronopyranoside]	C57H88O26
12-Oleanene-3,16,21,22,23,28-hexol; (3b,16a,21b,22a)-form, 23-Aldehyde, 21-tigloyl, 22-Ac, 3-O-[b-D-galactopyranosyl-(1®2)-[b-D-xylopyranosyl-(1®2)-a-L-arabinopyranosyl-(1®3)]-b-D-glucuronopyranoside]	C59H90O27
12-Oleanene-3,16,21,22,23,28-hexol; (3b,16a,21b,22a)-form, 23-Aldehyde, 21-tigloyl, 28-Ac, 3-O-[b-D-xylopyranosyl-(1®2)-a-L-arabinopyranosyl-(1®3)-[b-D-galactopyranosyl-(1®2)]-b-D-glucuronopyranoside]	C59H90O27
12-Oleanene-3,16,21,22,23,28-hexol; (3b,16a,21b,22a)-form, 23-Aldehyde, 21-tigloyl, 28-Ac, 3-O-[b-D-galactopyranosyl-(1®2)-[b-D-glucopyranosyl-(1®2)-a-L-arabinopyranosyl-(1®3)]-b-D-glucuronopyranoside]	C60H92O28
12-Oleanene-3,16,21,22,23,28-hexol; (3b,16a,21b,22a)-form, 23-Carboxylic acid, Me ester, 21-angeloyl, 3-O-[b-D-galactopyranosyl-(1®2)-[b-D-xylopyranosyl-(1®2)-a-L-arabinopyranosyl-(1®3)]-b-D-glucuronopyranoside]	C58H90O27
12-Oleanene-3,16,21,22,23,28-hexol; (3b,16a,21b,22a)-form, 23-Carboxylic acid, Me ester, 21-angeloyl, 22-Ac, 3-O-[b-D-galactopyranosyl-(1®2)-[b-D-xylopyranosyl-(1®2)-a-L-arabinopyranosyl-(1®3)]-b-D-glucuronopyranoside]	C60H92O28
12-Oleanene-3,16,21,22,23,28-hexol; (3b,16a,21b,22a)-form, 23-Carboxylic acid, Me ester, 21-angeloyl, 28-Ac, 3-O-[b-D-galactopyranosyl-(1®2)-[b-D-xylopyranosyl-(1®2)-a-L-arabinopyranosyl-(1®3)]-b-D-glucuronopyranoside]	C60H92O28
12-Oleanene-3,16,21,22,24,28-hexol; (3b,16a,21b,22a)-form, 24-Aldehyde
12-Oleanene-3,16,21,22,28-pentol; (3b,16a,21b,22a)-form, 21-Angeloyl, 28-Ac, 3-O-[[b-D-xylopyranosyl-(1®2)-a-L-arabinopyranosyl-(1®3)]-[b-D-galactopyranosyl-(1®2)]-b-D-glucuronopyranoside]	C59H92O26
12-Oleanene-3,16,21,22,28-pentol; (3b,16a,21b,22a)-form, 22-Angeloyl	C35H56O6
12-Oleanene-3,16,21,22,28-pentol; (3b,16a,21b,22a)-form, 21-E-Cinnamoyl, 16,22-di-Ac, 3-O-[b-D-galactopyranosyl-(1®2)-[b-D-xylopyranosyl-(1®2)-a-L-arabinopyranosyl-(1®3)]-b-D-glucuronopyranoside]	C65H94O27
12-Oleanene-3,16,21,22,28-pentol; (3b,16a,21b,22a)-form, 22-Cinnamoyl, 16,21-di-Ac, 3-O-[b-D-galactopyranosyl-(1®2)-[a-D-rhamnopyranosyl-(1®2)-a-L-arabinopyranosyl-(1®3)]-b-D-glucuronopyranoside]	C66H96O27
12-Oleanene-3,16,22,23,28-pentol; (3b,16a,22a)-form, 23-Aldehyde, 22-angeloyl, 3-O-[b-D-xylopyranosyl-(1®2)-a-L-arabinopyranosyl-(1®3)-[b-D-galactopyranosyl-(1®2)]-b-D-glucuronopyranoside]	C57H88O25
12-Oleanene-3,16,22,23,28-pentol; (3b,16a,22a)-form, 23-Aldehyde, 22-angeloyl, 3-O-[b-D-glucopyranosyl-(1®2)-a-L-arabinopyranosyl-(1®3)-[b-D-galactopyranosyl-(1®2)]-b-D-glucuronopyranoside]	C58H90O26
Oolongtheanin	C36H28O17
3,3',4',5,7-Pentahydroxyflavan; (2R,3R)-form, 3-O-(4-Hydroxybenzoyl)	C22H18O8
3,3',4',5,7-Pentahydroxyflavan; (2R,3R)-form, 3-O-(3,4-Dihydroxy-5-methoxybenzoyl)	C23H20O10
3,3',4',5,7-Pentahydroxyflavan; (2R,3R)-form, 3-O-(3,5-Dihydroxy-4-methoxybenzoyl)	C23H20O10
3,3',4',5,7-Pentahydroxyflavan; (2S,3R)-form	C15H14O6
3,3',4',5,7-Pentahydroxyflavan-(4®6)-3,3',4',5,7-pentahydroxyflavan; (2R,2'R,3R,3'R,4R)-form, 5''-Hydroxy, 3,3'-bis(3,4,5-trihydroxybenzoyl)	C44H34O21
3,3',4',5,7-Pentahydroxyflavan-(4®6)-3,3',4',5,7-pentahydroxyflavan; (2R,2'R,3R,3'R,4R)-form, 5'''-Hydroxy, 3,3'-bis(3,4,5-trihydroxybenzoyl)	C44H34O21
3,3',4',5,7-Pentahydroxyflavan-(4®6)-3,3',4',5,7-pentahydroxyflavan; (2R,2'R,3R,3'R,4R)-form, 3''-Deoxy, 5'''-hydroxy, 3,3'-bis(3,4,5-trihydroxybenzoyl)	C44H34O20
3,4',5,7,8-Pentahydroxyflavone; 7-Me ether	C16H12O7
3,4',5,7,8-Pentahydroxyflavone; 7-Me ether, 3-O-b-D-glucopyranoside	C22H22O12
2-Phenylethanol; O-[b-D-Xylopyranosyl-(1®6)-b-D-glucopyranoside]	C19H28O10
Planchol A	C14H14O6
Proepitheaflagallin	C30H24O15
Proepitheaflagallin B	C30H24O14
Prodelphinidin A2; 3'-O-(3,4,5-Trihydroxybenzoyl)	C37H28O18
Puerin A	C22H24O7
Puerin A; 5'-Hydroxy	C22H24O8
2-Pyrrolidinone; N-(2-Hydroxyphenyl)	C10H11NO2
Quercetin 3-glycosides; Tri- and higher saccharides, 3-O-[b-D-Glucopyranosyl-(1®3)-a-L-rhamnopyranosyl-(1®6)-b-D-galactopyranoside]	C33H40O21
Quercetin 3-glycosides; Tri- and higher saccharides, 3-O-[b-D-Glucopyranosyl-(1®3)-a-L-rhamnopyranosyl-(1®6)-b-D-glucopyranoside]	C33H40O21
Quercetin 3-glycosides; Tri- and higher saccharides, 3-O-[b-D-Glucopyranosyl-(1®3)-a-L-rhamnopyranosyl-(1®6)-[4-hydroxy-E-cinnamoyl-(®2)][b-L-arabinopyranosyl-(1®3)]-b-D-glucopyranoside]	C47H54O27
Stigmast-7-en-3-ol; (3b,5a,24R)-form, 3-O-b-D-Glucopyranoside	C35H60O6
Teadenol A	C14H12O6
3,4',5,7-Tetrahydroxyflavan; (2R,3R)-form, 3-O-(3,4,5-Trihydroxybenzoyl)	C22H18O9
3,4',5,7-Tetrahydroxyflavanone; (2R,3R)-form	C15H12O6
3,4',5,7-Tetrahydroxyflavan(4®6)-3,3',4',5,7-pentahydroxyflavan; (all-R)-form, 3,3'-Bis(3,4,5-trihydroxybenzoyl)	C44H34O19
3,4',5,7-Tetrahydroxyflavan(4®8)-3,3',4',5,7-pentahydroxyflavan; (all-R)-form, 3,3'-Bis(3,4,5-trihydroxybenzoyl)	C44H34O19
Theacitrin A	C37H28O18
Theacitrin A; 3'-O-(3,4,5-Trihydroxybenzoyl)	C44H32O22
Theacitrinin B	C37H28O18
Theadibenzotropolone A	C50H38O21
Theadibenzotropolone A; 3-Epimer	C50H38O21
Theadibenzotropolone A; 3''-Epimer	C50H38O21
Theaflagallin	C20H16O9
Theaflavate B	C36H28O15
Theaflavate B; 3'-O-(3,4,5-Trihydroxybenzoyl)	C43H32O19
Theaflavic acid	C21H16O10
Theaflavic acid; 3-Epimer	C21H16O10
Theaflavic acid; 3-Epimer, 3-O-(3,4,5-trihydroxybenzoyl)	C28H20O14
Theaflavin	C29H24O12
Theanine; (S)-form	C7H14N2O3
Theasinensin C	C30H26O14
Theasinensin C; 3''-Deoxy, 3,3'-bis-O-(3,4,5-trihydroxybenzoyl)	C44H34O21
Theasinensin C; Atropisomer	C30H26O14
Theasinensin C; Atropisomer, 3,3'-bis-O-(3,4,5-trihydroxybenzoyl)	C44H34O22
Theasinensin C; Atropisomer, 3''-deoxy, 3,3'-bis-O-(3,4,5-trihydroxybenzoyl)	C44H34O21
Theatribenzotropolone A	C71H52O30
4',5,7-Trihydroxyflavanone; (S)-form, 7-O-[a-L-Rhamnopyranosyl-(1®6)-b-D-glucopyranoside]	C27H32O14
4',5,7-Trihydroxyflavanone; (S)-form, 7-O-[β-D-Xylopyranosyl-(1→6)-β-D-glucopyranoside]	C26H30O14
4',5,7-Trihydroxyflavanone; (ξ)-form, 7-O-[β-D-Glucopyranosyl-(1→3)-α-L-rhamnopyranosyl-(1→2)-[β-D-xylopyranosyl-(1→6)]-β-D-glucopyranoside]	C38H50O23
4',5,7-Trihydroxyflavone; 5-O-[α-L-Rhamnopyranosyl-(1→2)-6-O-acetyl-β-D-glucopyranoside]	C29H32O15
4',5,7-Trihydroxyflavone; 5-O-[α-L-Rhamnopyranosyl-(1→2)-β-D-glucopyranoside]	C27H30O14
4',5,7-Trihydroxyflavone; 5-O-[a-L-Rhamnopyranosyl-(1®4)-b-D-glucopyranoside]	C27H30O14
4',5,7-Trihydroxyflavone; 5-O-[a-L-Rhamnopyranosyl-(1®4)-6-O-acetyl-b-D-glucopyranoside]	C29H32O15
4',5,7-Trihydroxyflavone(6®1,7®O®2)-b-D-glucoside	C21H18O9
Uric acid; 1,3,7,9-Tetra-Me	C9H12N4O3
Xanthocerin	C13H12O5

## Sheet: Cannabis sativa
Cannabis sativa
Name	Molecular Formula
4-(2-Aminoethyl)phenol	C8H11NO
Cannabichromanone	C20H28O4
Cannabichromene	C21H30O2
Cannabichromenic acid	C22H30O4
Cannabichromevarinic acid	C20H26O4
Cannabicitran	C21H30O2
Cannabicoumaronone	C21H28O3
Cannabicyclol	C21H30O2
Cannabicyclolic acid	C22H30O4
Cannabidivarin	C19H26O2
Cannabicyclovarin	C19H26O2
Cannabidinodiol	C21H26O2
Cannabidiol	C21H30O2
Cannabidiolic acid	C22H30O4
Cannabidiorcol	C17H22O2
Cannabidivarinic acid; (R,R)-form	C20H26O4
Cannabidivarinic acid; (S,S)-form	C20H26O4
Cannabielsoic acid A	C22H30O5
Cannabielsoic acid B	C22H30O5
Cannabielsoic acid B; 3-Propyl analogue	C20H26O5
Cannabielsoin A	C21H30O3
Cannabielsoin A; 3-Propyl analogue	C19H26O3
Cannabifuran	C21H26O2
Cannabigerol	C21H32O2
Cannabigerol; Mono-Me ether	C22H34O2
Cannabigerovarin	C19H28O2
Cannabigerovarinic acid	C20H28O4
Cannabiglendol	C19H28O3
Cannabimovone	C21H30O4
Cannabinol	C21H26O2
Cannabinolic acid	C22H26O4
Cannabiorcol	C17H18O2
Cannabiorcol; 6aR,7,8,10aR-Tetrahydro	C17H22O2
Cannabioxepane	C21H22O2
Cannabiripsol	C21H32O4
Cannabisativine	C21H39N3O3
Cannabisativine; 1'-Deoxy, 2'-ketone	C21H37N3O2
Cannabisin A	C34H30N2O8
Cannabisin B; (±)-form	C34H32N2O8
Cannabisin B; (±)-form, 6-Me ether	C35H34N2O8
Cannabisin B; (±)-form, 3',6-Di-Me ether	C36H36N2O8
Cannabisin E	C36H38N2O9
Cannabisin E; 7-Deoxy, 7,8-didehydro	C36H36N2O8
Cannabisol	C43H60O4
Cannabisin G	C36H36N2O8
Cannabispiradienone	C15H14O3
b-Cannabispiranol	C15H20O3
b-Cannabispiranol; 4-Ac	C17H22O4
b-Cannabispiranol; 4-Epimer	C15H20O3
b-Cannabispiranol; 4-Ketone	C15H18O3
b-Cannabispiranol; O-De-Me, 7'-Me ether	C15H20O3
b-Cannabispiranol; 2,3-Didehydro	C15H18O3
b-Cannabispiranol; 2,3-Didehydro, O-de-Me, 7'-Me ether	C15H18O3
b-Cannabispiranol; 2,3,5,6-Tetradehydro	C15H16O3
b-Cannabispiranol; 2,3,5,6-Tetradehydro, O-de-Me, 7'-Me ether	C15H16O3
Cannabispirenone A; (S)-form	C15H16O3
Cannabitetrol	C21H30O5
Cannabitriol	C21H30O4
Cannabivarichromene	C19H26O2
Cannabivarin	C19H22O2
Canniprene	C21H26O4
3-Carboxy-1-methylpyridinium betaine	C7H7NO2
3(15),7-Caryophylladien-6-ol; (6a,7Z)-form	C15H24O
Dehydrocannabifuran	C21H24O2
5,7-Dihydroxy[indan-1-spirocyclohexane]	C14H18O2
5,7-Dihydroxy[indan-1-spirocyclohexane]; 5-Me ether	C15H20O2
5,7-Dihydroxy[indan-1-spirocyclohexane]; 7-Me ether	C15H20O2
2,4-Dihydroxy-6-pentylbenzoic acid	C12H16O4
1-(3,4-Dihydroxyphenyl)-2-(3,5-dihydroxyphenyl)ethane; 3,3'-Di-Me ether	C16H18O4
1-(3,4-Dihydroxyphenyl)-2-(3,5-dihydroxyphenyl)ethane; 3',4-Di-Me ether	C16H18O4
1-(3,5-Dihydroxyphenyl)-2-[4-hydroxy-3-(3-methyl-2-butenyl)phenyl]ethane; 3-Me ether	C20H24O3
1-(3,5-Dihydroxyphenyl)-2-(4-hydroxyphenyl)ethane	C14H14O3
1-(3,5-Dihydroxyphenyl)-2-(4-hydroxyphenyl)ethane; 3-Me ether	C15H16O3
3-(3,7-Dimethyl-2,6-octadienyl)-2,4-dihydroxy-6-pentylbenzoic acid; (E)-form	C22H32O4
3-(3,7-Dimethyl-2,6-octadienyl)-2,4-dihydroxy-6-pentylbenzoic acid; (Z)-form	C22H32O4
3-(3,7-Dimethyl-2,6-octadienyl)-2,4-dihydroxy-6-pentylbenzoic acid; (E)-form, 4-Me ether	C23H34O4
2-Dodecanone	C12H24O
1,4-Epoxy-p-menthane	C10H18O
Ergost-4-en-3-one; (24R)-form	C28H46O
3,11-Eudesmadiene; (5a,7b,10b)-form	C15H24
6-Geranyl-3',4',5,7-tetrahydroxyflavone; 3'-Me ether	C26H28O6
8-C-β-D-Glucopyranosyl-3',4',5,7-tetrahydroxyflavone; 7-O-β-D-Glucopyranoside	C27H30O16
8-C-β-D-Glucopyranosyl-3',4',5,7-tetrahydroxyflavone; 2''-O-β-D-Glucopyranosyl	C27H30O16
8-C-β-D-Glucopyranosyl-4',5,7-trihydroxyflavone; 2''-O-β-D-Glucopyranosyl	C27H30O15
8-C-β-D-Glucopyranosyl-4',5,7-trihydroxyflavone; 4'-Me ether	C22H22O10
Grossamide	C36H36N2O8
4-Hydroxyphenethylamine	C8H11NO
4-Hydroxyphenethylamine; N-(4-Hydroxy-E-cinnamoyl)	C17H17NO3
4-Hydroxyphenethylamine; N-(3,4-Dihydroxy-E-cinnamoyl)	C17H17NO4
4-Hydroxyphenethylamine; N-(4-Hydroxy-3-methoxy-E-cinnamoyl)	C18H19NO4
3-Hydroxystigmasta-5,22-dien-7-one; (3b,22E)-form	C29H46O2
Isocannabispiran	C15H18O3
Isoleucine; (2S,3S)-form, N-Tri-Me, betaine	C9H19NO2
D4-Isotetrahydrocannabinol	C21H30O2
D4(8)-Isotetrahydrocannabinol	C21H30O2
D8-Isotetrahydrocannabinol	C21H30O2
D8-Isotetrahydrocannabinol; 5-Epimer	C21H30O2
D7-Isotetrahydrocannabivarin	C19H26O2
m-Mentha-1(6),8-dien-3-ol	C10H16O
Neoechinulin A	C19H21N3O2
Nonanal	C9H18O
Orientin‡; 7-O-b-D-Glucopyranoside	C27H30O16
Orientin‡; 2''-b-D-Glucopyranosyl	C27H30O16
2-Oxo-D3-tetrahydrocannabinol	C21H28O3
2,4,5,6-Phenanthrenetetrol; 9,10-Dihydro, 2,6-di-Me ether	C16H16O4
2,4,6-Phenanthrenetriol; 9,10-Dihydro, 2-Me ether	C15H14O3
Sesquicannabigerol	C26H40O2
D1-Tetrahydrocannabidivarol	C19H26O2
D8-Tetrahydrocannabinol; (6aR,10aR)-form	C21H30O2
Δ8-Tetrahydrocannabinol; (6aR,10aR)-form, 10R-Hydroxy	C21H30O3
Δ8-Tetrahydrocannabinol; (6aR,10aR)-form, 10S-Hydroxy	C21H30O3
D1(6)-Tetrahydrocannabinolic acid A	C22H30O4
D1-Tetrahydrocannabivarolic acid	C20H26O4
3',4',5,7-Tetrahydroxy-6-prenylflavone; 3'-Me ether	C21H20O6
2,3,4-Trihydroxy-2-methylbutanoic acid; (2R,3R)-form	C5H10O5
4',5,7-Trihydroxy-6-prenylflavone	C20H18O5
Trimethylvinylammonium(1+); Hydroxide	C5H13NO
Vitexin; 4'-Me ether	C22H22O10
Vitexin; 2''-b-D-Glucopyranosyl	C27H30O15

## Sheet: Citrullus colocynthis
Citrullus colocynthis
Name	Molecular Formula
Citrullonol	C30H42O2
Cucurbitacin T	C31H44O7
Dotriacontanoic acid	C32H64O2
6-Glucosyl-4',5,7-trihydroxy-6-(4-hydroxybenzyl)flavone	C28H26O11
6-Glucosyl-4',5,7-trihydroxy-6-(4-hydroxybenzyl)flavone; 4'-O-b-D-Glucopyranoside	C34H36O16
8-Glucosyl-4',5,7-trihydroxy-6-(4-hydroxybenzyl)flavone	C28H26O11
1-Hentriacontanol	C31H64O
1-Heptacosanol	C27H56O
Hexadecanoic acid; Nonyl ester	C25H50O2
Hexanorcucurbitacin F; 2,3-Diketone, 2-O-b-D-glucopyranoside (of enol)	C30H42O10
4-Hydroxybenzyl alcohol; a-Me ether	C8H10O2
2-Methyl-19-triacontenoic acid; (x)-form, Tridecyl ester	C44H86O2
1-Nonacosanol	C29H60O
2,7,16,20,25-Pentahydroxycucurbita-1,5,23-triene-3,11,22-trione; (7b,16a,20R,23E)-form, 25-Ac, 2-O-b-D-glucopyranoside	C38H54O14
2,16,20,25-Tetrahydroxycucurbita-5,23-diene-3,11,22-trione; (2b,16a,20R)-form, 25-Ac	C32H46O8
2,16,20,25-Tetrahydroxycucurbita-1,5,23-triene-3,11,22-trione; (16a,20R,23E)-form	C30H42O7
2,16,20,25-Tetrahydroxycucurbita-1,5,23-triene-3,11,22-trione; (16a,20R,23E)-form, 25-Ac, 2-O-b-D-glucopyranoside	C38H54O13
2,16,20,25-Tetrahydroxycucurbita-1,5,23-triene-3,11,22-trione; (16a,20R,23E)-form, 23,24-Dihydro	C30H44O7
2,16,20,25-Tetrahydroxycucurbita-1,5,23-triene-3,11,22-trione; (16a,20R,23E)-form, 23,24-Dihydro, 2-O-b-D-glucopyranoside	C36H54O12
Tricosanoic acid; Heptadecyl ester	C40H80O2
1,11-Undecanediol; Mono-Ac	C13H26O3

## Sheet: Citrus aurantium 
Citrus aurantium
Name	Molecular Formula
Apigenin 7-glycosides; 7-O-[a-L-Rhamnopyranosyl-(1®2)-b-D-glucopyranoside]	C27H30O14
Auraptene‡	C19H22O3
Auraptenol‡; (S)-form	C15H16O4
2,6,10-Farnesatrien-1-ol; (2Z,6E)-form	C15H26O
3',4',5,6,7,8-Hexahydroxyflavone; 3',4'-Di-Me ether	C17H14O8
3,4',5,6,7,8-Hexahydroxyflavone; 3,4',6,7,8-Penta-Me ether	C20H20O8
3',4',5,6,7,8-Hexamethoxyflavone	C21H22O8
19-Hydroxydeacetylnomilinic acid; 17-O-b-D-Glucopyranoside	C32H46O16
19-Hydroxydeacetylnomilinic acid; 3,19-Lactone, 17-O-b-D-glucopyranoside	C32H44O15
Ichanexic acid	C26H32O11
Isolimonic acid; 17-O-b-D-Glucopyranoside	C32H44O15
1-Isopropyl-2-methylbenzene	C10H14
Pentacosane	C25H52
3,4',6,7,8-Pentahydroxyflavone; Penta-Me ether	C20H20O7
3',5,7-Trihydroxy-4'-methoxyflavanone; (S)-form, 7-O-[a-L-Rhamnopyranosyl-(1®2)-b-D-glucopyranoside]	C28H34O15
3',5,7-Trihydroxy-4'-methoxyflavone; 7-O-[a-L-Rhamnopyranosyl-(1®2)-b-D-glucopyranoside]	C28H32O15
1-Tritriacontanol	C33H68O

## Sheet: Curcuma longa 
Curcuma longa
Name	Molecular Formula
1,10-Bisaboladiene-3,4-diol; (3S,4S,6R,7S)-form	C15H26O2
2,10-Bisaboladiene-1,4-diol	C15H26O2
1,3,5,10-Bisabolatetraen-9-one; (R)-form	C15H20O
1,3(15),10-Bisabolatrien-9-ol; Ketone	C15H22O
1,3,10-Bisabolatrien-9-one	C15H22O
Calebin A	C21H20O7
Curcumin; 1,2-Dihydro	C21H22O6
Curcumin; Demethoxy	C20H18O5
Curcumin; Bis(demethoxy)	C19H16O4
Curcumin dimer 1	C42H38O12
Curcumin dimer 2	C42H38O12
Curcumin dimer 3	C42H38O12
Curcumin III	C21H20O4
Curcumin III; 3'-Methoxy	C22H22O5
Curcumin III; 3',3''-Dimethoxy	C23H24O6
Cyclocurcumin	C21H20O6
7-(1,3-Cyclohexadienyl)-5-hydroxy-2,6-dimethyl-2-hepten-4-one	C15H22O2
4,5-Dihydroxy-7(11),9-guaiadien-8-one; (4b,5b)-form	C15H22O3
1,2-Dimethyl-4-(6-methyl-4-heptenyl)-1,3-cyclohexadiene	C16H26
5,8-Epoxy-7(11),9-guaiadien-8-ol; (1a,4b,5b,8b)-form	C15H22O2
5,8-Epoxy-7(11),9-guaiadien-8-ol; (1b,4b,5b,8b)-form	C15H22O2
3-Hydroxy-1,10-bisaboladien-9-one	C15H24O2
1-Hydroxy-1,3,5,10-bisabolatetraen-9-one	C15H20O2
2-Hydroxy-1,3,5,10-bisabolatetraen-9-one	C15H20O2
2-Hydroxy-1,3,5-bisabolatrien-9-one; (x)-form	C15H22O2
4-Hydroxy-7(11),9-guaiadien-8-one; (1a,4b,5b)-form	C15H22O2
2-(3-Hydroxy-4-methylphenyl)-5-methyl-4-hexen-3-one	C14H18O2
4-(4-Methylphenyl)-2-pentanone; (S)-form	C12H16O
8-Oxo-1(10),4,7(11)-germacratrien-13-al	C15H20O2
Bicycloturmeronol	C15H22O2
Bisabolocurcumin ether	C36H42O8
1,7-Bis(4-hydroxyphenyl)-1,4,6-heptatrien-3-one; (all-E)-form	C19H16O3
1,9-Bis(4-hydroxyphenyl)-2,7-nonadiene-4,6-dione	C21H20O4
1,5-Bis(4-hydroxyphenyl)-1,4-pentadien-3-one; (E,E)-form	C17H14O3
Curcumin	C21H20O6
Curcumin L	C15H26O
3-Hydroxy-1,10-bisaboladien-9-one	C15H24O2
7-Hydroxy-1,7-bis(4-hydroxy-3-methoxyphenyl)-1-heptene-3,5-dione	C21H22O7
3-Hydroxy-1,7-bis(4-hydroxyphenyl)-6-heptene-1,5-dione	C19H18O5
Longpene B	C15H24O2
Terpecurcumin I	C36H42O7
Terpecurcumin B	C36H44O7
Terpecurcumin D	C36H42O8
Demethoxycurcumin
Bisdemethoxycurcumin
(1E,6E)-1-(3,4-dihydroxyphenyl)-7-(4-hydroxy-3-methoxyphenyl)hepta-1,6-diene-3,5-dione
(1E,6E)-1-(3,4-dihydroxyphenyl)-7-(4-hydroxy-3-methoxyphenyl)hepta-1,6-diene-3,5-dione
1,7-Bis(3,4-dihydroxyphenyl)hepta-1,6-diene-3,5-dione
(1E,4E)-1,5-Bis(4-hydroxy-3-methoxyphenyl)penta-1,4-dien-3-one
(1E,4E,6E)-1,7-Bis(4-hydroxyphenyl)hepta-1,4,6-trien-3-one
Terpecurcumin A
Demethoxybisabolocurcumin ether
Terpecurcumin U
Terpecurcumin S
Didemethoxybisabolocurcumin ether
Terpecurcumin C
Terpecurcumin J
Terpecurcumin K
Terpecurcumin L
Terpecurcumin M
Terpecurcumin N
Terpecurcumin O
Terpecurcumin P
Terpecurcumin Q
Terpecurcumin R
Terpecurcumin V
Terpecurcumin W
Terpecurcumin T
beta-Atlantone
Curlone
(6R,7R)-bisabolone
Curculonone A
Curculonone B
Curculonone C
Curculonone D
Bisacurone A
Bisacurone B
Bisacurone C
Bisacurone
Ar-tumerol
Intermedin B
(S)-α-turmerone
Ar-turmerone
Turmeronol B
Turmeronol A
(6S)-2-hydroxy-6-(4-hydroxy-3-methylphenyl)-2-methylheptan-4-one
(6S)-2-Methoxy-2-methyl-6-(3-methyl-4-hydroxyphenyl)-4-heptanone
Curzerenone
Curcumenol
Isocurcumenol
Procurcumenol
Zedoarondiol
Curcumanolide A
Curcumanolide B
6-Methyl-7-(3-oxobutyl)bicyclo[4.1.0]heptan-3-one
Apigenin
Luteolin
Luteolin-7-O-β-d-glucopyranoside
4-Hydroxybenzaldehyde
4-Hydroxy-benzoic acid
Vanillin
Vanillic acid
p-Hydroxycinnamic acid
Coniferyl aldehyde
3,4-Dihydroxycinnamic acid
(E)-ferulic acid
Dehydrozingerone
Ethyl ferulate
(Z)-ferulic acid
(+)-Rhododendrol
4-(4-Hydroxyphenyl) butan-2-one
Zingerone
β-Sitosterol
Daucosterol
Stigmasterol
(1E,6E)-1-(3,4-dihydroxyphenyl)-7-(4-hydroxyphenyl)-1,6-heptadiene-3,5-dione
Curcumalongin C
(1E,4E)-1-(4-hydroxy-3-methoxyphenyl)-5-(4-hydroxyphenyl)-1,4-pentadien-3-one
(4Z,6E)-5-hydroxy-1,7-bis-(4- hydroxyphenyl)-4,6-heptadien-3-one
(4Z,6E)-(+)-1,5-dihydroxy-1,7-bis-(4- hydroxyphenyl)-4,6-heptadien-3-one
(4Z,6E)-(−)-1,5-dihydroxy-1-(4-hydroxy-3- methoxyphenyl)-7-(4-hydroxyphenyl)-4,6- heptadien-3-one
(4Z,6E)-(+)-1,5-dihydroxy-7-(4-hydroxy-3- methoxyphenyl)-1-(4-hydroxyphenyl)-4,6- heptadien-3-one
(4Z,6E)-1,5-dihydroxy-1,7-bis(4-hydroxy-3- methoxyphenyl)-4,6-heptadien-3-one
Curcumalongin A
Terpecurcumin E
Terpecurcumin F
Terpecurcumin G
Bisabocurcumin
Terpecurcumin H
Terpecurcumin X
Terpecurcumin Y
Bisabolone-9-one
[1R-[1α(S);4α,5β]]-6-(5-hydroxy-4-methoxy- 4-methyl-2-cyclohexen-1-yl)-2-methyl-2- hepten-4-one
2,5-Dihydroxybisabola-3,10-diene
4,5-Dihydroxybisabola-2,10-diene
[1S-[1α,2β,5β(R)]]-5-(1,5-dimethyl-4- hexenyl)-2-methyl-3-cyclohexene-1,2-diol
[1R-[1α(S);4α]]-6-(4-hydroxy-4-methyl-2- cyclohexen-1-yl)-2-methyl-2-hepten-4-one
(6S)-6-[(1R,4S,5S)-4,5-dihydroxy-4-methyl-2- cyclohexen-1-yl]-2-methyl-2-hepten-4-one
2-Methoxy-5-hydroxybisabola-3,10-diene- 9-one
2,8-Epoxy-5-hydroxybisabola-3,10-diene- 9-one
5α-Hydroxyl-1β-bisabolon-9-one
5β-Hydroxyl-1β-bisabolon-9-one
Longpene C
Longpene D
4-Methylene-5-hydroxybisabola-2,10-diene- 9-one
(6S)-2-methyl-6-[(1R,5S)-(4-methene-5-hydroxyl- 2-cyclohexen)-2-hepten-4-one]
α-Turmerone
Ar-dihydroturmerone
8-Hydroxyl-ar-turmerone
6-(4-Hydroxymethylphenyl)-2-methyl-hept-2- en-4-one
(6S)-2-methyl-6-(4-formylphenyl)-2-hepten- 4-one
(1S,6E,10S)-6,10-dimethyl-3-(1- methylethylidene)-11-oxabicyclo[8.1.0]undec- 6-en-4-one
(6E,10S)-6,10-dimethyl-3-(1- methylethylidene)-6-cyclodecene-1,4-dione
(2E)-2-[(3E,7E)-4,8-dimethyl-10-oxo-3,7- cyclodecadien-1-ylidene]-propanal
(1S,3aS,8aS)-2,3,3a,7,8,8a-hexahydro-1-hydroxy- 1,4-dimethyl-7-(1-methylethylidene)- 6(1H)-azulenone
(1S,3aR,8aS)-octahydro-1-hydroxy-1-methyl- 4-methylene-7-(1-methylethylidene)-6(1H)- azulenone
(1S,3aS,8aR)-2,3,3a,7,8,8a-hexahydro- 1,8a-dihydroxy- 1,4-dimethyl-7-(1- methylethylidene)-6(1H)-azulenone
Zedoardiol
Zedoalactone F
1,10-Dehydro-10-deoxy-9-oxozedoarondiol
6α-Hydroxycurcumanolide A
Curcumaone J
(6S)-2-methyl-6-(4-hydroxy-3-methylphenyl)- 2-hepten-4-one
(1S,6R,7R)-1-methyl-4-(1-methylethylidene)- 7-(3-oxobutyl)-bicyclo[4.1.0]heptan-3-one
2-(2,5-Dihydroxy-4-methylcyclohex-3-enyl) propanoic acid
2-Methyl-6-(2-cyclohexen-4-one)-2-hepten- 4-one
2-Methyl-6-(4-hydroxyphenyl)-2-hepten-4-one
(6R)-[(1R)-1,5-dimethylhex-4-enyl]-3-methylcyclohex- 2-en-1-one
Longpene A
Apigenin-7-O-β-d-glucopyranoside
Luteolin-7-O-(6″-p-hydroxybenzoyl-β-d-glucopyranoside
Quercetin-3-O-α-l-rhamnopyranoside
Quercetin-3-O-β-d-glucuronide
Kaempferol-3-O-α-l-rhamnopyranoside
Dihydroquercetin 7-O-β-d-glucoside
Myricetin 3-O-β-d-rutinoside
6-(4,5-Dihydroxy-4-methyl-cyclohex-2-en- 1-yl)-2-hydroxy-2-methylheptan-4-one
Cyclodocosalactone
3,4-Dimethoxycinnamone
(2R,4R)-6-(4′-Hydroxyphenyl)hexane-2,4-diol
4″-(4′′′-Hydroxyphenyl-3′′′-methoxy)- 2″-oxo-3″-butenyl-3-(4′-hydroxyphenyl)- propenoate
4″-(4′′′-Hydroxyphenyl)-2″-oxo-3″- butenyl-3-(4′-hydroxyphenyl-3′-methoxy)- propenoate
2-(2′-Methyl-1′-propenyl)-4,6-dimethyl- 7-hydroxyquinoline
Quercetin-3-O-α-l-rhap-(1→2)-[α-l-rhap-(1→6)]-β-dgalactopyranoside
Quercetin-3-O-α-l-rhap-(1→2)-β-d-galactopyranoside
Quercetin-3-O-α-l-rhap-(1→6)-β-d-galactopyranoside
Quercetin-3-O-α-l-rhap-(1→2)-α-l-rhamnopyranoside
Quercetin-3-O-α-l-rhap-(1→2)-β-d-glucuronide
Kaempferol-3-O-α-l-rhap-(1→2)-[α-l-rhap-(1→6)]-β-dgalactopyranoside
Kaempferol-3-O-α-l-rhap-(1→2)-β-d-galactopyranoside
Kaempferol-3-O-α-l-rhap-(1→2)-α-l-rhamnopyranoside

## Sheet: Citrus aurantium
Citrus aurantium
Name	Molecular Formula
Apigenin 7-glycosides; 7-O-[a-L-Rhamnopyranosyl-(1®2)-b-D-glucopyranoside]	C27H30O14
Auraptene‡	C19H22O3
Auraptenol‡; (S)-form	C15H16O4
2,6,10-Farnesatrien-1-ol; (2Z,6E)-form	C15H26O
3',4',5,6,7,8-Hexahydroxyflavone; 3',4'-Di-Me ether	C17H14O8
3,4',5,6,7,8-Hexahydroxyflavone; 3,4',6,7,8-Penta-Me ether	C20H20O8
3',4',5,6,7,8-Hexamethoxyflavone	C21H22O8
19-Hydroxydeacetylnomilinic acid; 17-O-b-D-Glucopyranoside	C32H46O16
19-Hydroxydeacetylnomilinic acid; 3,19-Lactone, 17-O-b-D-glucopyranoside	C32H44O15
Ichanexic acid	C26H32O11
Isolimonic acid; 17-O-b-D-Glucopyranoside	C32H44O15
1-Isopropyl-2-methylbenzene	C10H14
Pentacosane	C25H52
3,4',6,7,8-Pentahydroxyflavone; Penta-Me ether	C20H20O7
3',5,7-Trihydroxy-4'-methoxyflavanone; (S)-form, 7-O-[a-L-Rhamnopyranosyl-(1®2)-b-D-glucopyranoside]	C28H34O15
3',5,7-Trihydroxy-4'-methoxyflavone; 7-O-[a-L-Rhamnopyranosyl-(1®2)-b-D-glucopyranoside]	C28H32O15
1-Tritriacontanol	C33H68O

## Sheet: Ephedra sinica
Ephedra sinica
Name	Molecular Formula
Aphelandrine; (+)-form, 17,18-Diepimer	C28H36N4O4
Aphelandrine; (+)-form, 17,18-Diepimer, 26-methoxy	C29H38N4O5
Aphelandrine; (+)-form, 17,18-Diepimer, 30-methoxy, Me ether	C30H40N4O5
Aphelandrine; (+)-form, 17,18-Diepimer, deoxy, 30-methoxy	C29H38N4O5
Benzylamine; N-Me	C8H11N
Na-Cinnamoylhistamine; (E)-1H-form, 4''-Hydroxy, 3''-methoxy	C15H17N3O3
2-Dimethylamino-1-phenyl-1-propanol; (1R,2S)-form	C11H17NO
5,11,14,17-Eicosatetraenoic acid; (all-Z)-form	C20H32O2
Ephedrannin A	C30H20O11
Lucenin 3	C26H28O15
Mahuannin C	C30H24O10
Mahuannin D	C30H24O9
2-(Methylamino)-1-phenyl-1-propanol; (1R,2S)-form	C10H15NO
2-(Methylamino)-1-phenyl-1-propanol; (1S,2S)-form	C10H15NO
1-Phenyl-1,2-propanedione	C9H8O2
Procyanidin A1; (2S,2'R,3S,3'R,4S)-form	C30H24O12
Procyanidin A1; (2S,2'R',3S,3'S',4S)-form	C30H24O12
Procyanidin A1; (all-S)-form	C30H24O12
3,4',5,7-Tetrahydroxyflavan(2®7,4®8)-3,4',5,7-tetrahydroxyflavan; (2R,2''R,3R,3''R,4R)-form	C30H24O10
3,4',5,7-Tetrahydroxyflavan(2®7,4®8)-3,4',5,7-tetrahydroxyflavan; (2S,2''R,3S,3''R,4S)-form	C30H24O10
3,4',5,7-Tetrahydroxy-8-methoxyflavone; 3-O-b-D-Glucopyranoside	C22H22O12
4',5,7-Trihydroxyflavone; 5-O-a-L-Rhamnopyranoside	C21H20O9
Tyrosine; (S)-form, N,N,N-Tri-Me, betaine	C12H18NO3+

## Sheet: Physalis peruviana
Physalis peruviana
Name	Molecular Formula
6-Chloro-4,5,14,17,20,23-hexahydroxy-1-oxowitha-2,24-dienolide; (4b,5b,6a,14a,17bOH,20S,22R,23a)-form	C28H39ClO9
6-Chloro-4,5,14,17,20-pentahydroxy-1-oxowitha-2,24-dienolide; (4b,5b,6a,14a,17bOH,20S,22R)-form	C28H39ClO8
6-Chloro-5,14,17,20-tetrahydroxy-1-oxowitha-2,24-dienolide; (5b,6a,14a,17bOH,20S,22R)-form	C28H39ClO7
6-Chloro-4,5,17,20-tetrahydroxy-1-oxowitha-2,14,24-trienolide; (4b,5b,6a,17bOH,20S,22R)-form	C28H37ClO7
1-O-Cinnamoylglucose; b-D-Pyranose-(E)-form, 6-O-b-D-Glucopyranosyl	C21H28O12
14,20-Epoxy-3,17-dihydroxy-1-oxowitha-5,24-dienolide; (3b,14a,17b,20S,22R)-form, 3-O-b-D-Glucopyranoside	C34H48O11
14,20-Epoxy-17-hydroxy-1-oxowitha-3,5,24-trienolide; (14a,17b,20S,22R)-form	C28H36O5
5,6-Epoxy-4,14,15-trihydroxy-1-oxowitha-2,24-dienolide; (4b,5b,6b,14b,15a,20S,22R)-form	C28H38O7
5,6-Epoxy-14,17,20-trihydroxy-1-oxowith-24-enolide; (5b,6b,14a,17bOH,20S,22R)-form	C28H40O7
Ergosta-5,24-dien-3-ol; 3b-form	C28H46O
Ergost-5-en-3-ol; (3b,24S)-form	C28H48O
4,5,6,14,17,20-Hexahydroxy-1-oxowitha-2,24-dienolide; (4b,5b,6a,14a,17b,20R,22R)-form	C28H40O9
4,5,6,14,17,20-Hexahydroxy-1-oxowitha-2,24-dienolide; (4b,5b,6a,14a,17b,20S,22R)-form	C28H40O9
3-Hydroxybutanoic acid; (R)-form, Butyl ester, O-[a-L-arabinopyranosyl-(1®6)-b-D-glucopyranoside]	C19H34O12
3-Hydroxybutanoic acid; (S)-form, Butyl ester, O-[a-L-arabinopyranosyl-(1®6)-b-D-glucopyranoside]	C19H34O12
3-Hydroxyoctanoic acid; (x)-form, Et ester, O-[b-D-glucopyranosyl-(1®6)-b-D-glucopyranoside]	C22H40O13
1-Oxo-14,17,20,22-tetrahydroxy-2,5-ergostadien-26,28-olide; (14a,17b,20R,22R,24S,25R)-form	C28H40O7
5,6,14,20,27-Pentahydroxy-1-oxowith-24-enolide; (5a,6b,14a,20R,22R)-form	C28H42O8
Perulactone	C30H46O7
Phygrine	C16H28N2O2
Physalin C; 7a-Hydroxy	C28H30O10
Physoperuvine	C8H15NO
1,3,11,22-Tetrahydroxyergosta-5,24-dien-26-oic acid; (1a,3b,11b,22R,24E)-form, 26-O-b-D-Glucopyranosyl ester	C34H54O11
1,3,11,22-Tetrahydroxyergosta-5,24-dien-26-oic acid; (1a,3b,11b,22R,24E)-form, 26-O-[b-D-Glucopyranosyl-(1®2)-6-acetyl-b-D-glucopyranosyl] ester	C42H66O17
3,14,20,27-Tetrahydroxy-1-oxo-5,24-withadienolide; (3b,14a,20R,22R)-form, 3-O-b-D-Glucopyranoside	C34H50O12
4,14,17,20-Tetrahydroxy-1-oxowitha-2,5,24-trienolide; (4b,14a,17bOH,20S,22R)-form, 5b,6b-Epoxide	C28H38O8
4,14,17,20-Tetrahydroxy-1-oxowitha-2,5,24-trienolide; (4b,14a,17bOH,20S,22R)-form, 4-Ketone, 5b,6b-epoxide	C28H36O8
6,14,17,20-Tetrahydroxy-1-oxowitha-2,4,24-trienolide; (6b,17b,20S,22R)-form	C28H38O7
1,3,14,20-Tetrahydroxywitha-5,24-dienolide; (1a,3b,14a,20R,22R)-form, 3-O-b-D-Glucopyranoside, 1-Ac	C36H54O12
1,3,22-Trihydroxyergosta-5,24-dien-26-oic acid; (1a,3b,22R,24E)-form, 3-O-b-D-Glucopyranoside, 26-O-b-D-glucopyranosyl ester	C40H64O15
1,3,22-Trihydroxyergosta-5,24-dien-26-oic acid; (1a,3b,22R,24E)-form, 3-O-b-D-Glucopyranoside, 26-O-[b-D-glucopyranosyl-(1®2)-b-D-glucopyranosyl] ester	C46H74O20
1,3,22-Trihydroxyergosta-5,24-dien-26-oic acid; (1a,3b,22R,24E)-form, 3-O-b-D-Glucopyranoside, 26-O-[b-D-glucopyranosyl-(1®2)-6-acetyl-b-D-glucopyranosyl] ester	C48H76O21
1,3,22-Trihydroxyergosta-5,24-dien-26-oic acid; (1a,3b,22R,24E)-form, 3-O-b-D-Glucopyranoside, 26-O-[b-D-glucopyranosyl-(1®4)-b-D-glucopyranosyl-(1®2)-6-acetyl-b-D-glucopyranosyl] ester	C54H86O26
1,3,22-Trihydroxyergosta-5,24-dien-26-oic acid; (1a,3b,22R,24E)-form, 3-O-b-D-Glucopyranoside, 26-O-[b-D-glucopyranosyl-(1®4)-6-acetyl-b-D-glucopyranosyl-(1®2)-6-acetyl-b-D-glucopyranosyl] ester	C56H88O27
1,3,22-Trihydroxyergosta-5,24-dien-26-oic acid; (1a,3b,22R,24E)-form, 22-Ac, 3-O-b-D-glucopyranoside, 26-O-[b-D-glucopyranosyl-(1®4)-b-D-glucopyranosyl-(1®2)-6-acetyl-b-D-glucopyranosyl] ester	C56H88O27
1,3,22-Trihydroxyergosta-5,24-dien-26-oic acid; (1a,3b,22R,24E)-form, 22-Ac, 3-O-b-D-glucopyranoside, 26-O-[b-D-glucopyranosyl-(1®4)-6-acetyl-b-D-glucopyranosyl-(1®2)-6-acetyl-b-D-glucopyranosyl] ester	C58H90O28
14,17,20-Trihydroxy-1-oxowitha-2,5,24-trienolide; (14a,17bOH,20S,22R)-form, 2b,3b:5b,6b-Diepoxide	C28H38O8
14,17,20-Trihydroxy-1-oxowitha-2,5,24-trienolide; (14a,17bOH,20S,22R)-form, 28-Hydroxy, 5b,6b-epoxide	C28H38O8
1,3,20-Trihydroxywitha-5,24-dienolide; (1a,3b,20R,22R)-form, 1-Ac	C30H44O6
1,3,20-Trihydroxywitha-5,24-dienolide; (1a,3b,20R,22R)-form, 1-Ac, 3-O-b-D-glucopyranoside	C36H54O11
1,3,20-Trihydroxywitha-5,24-dienolide; (1a,3b,20R,22R)-form, 27-Hydroxy, 1-ketone, 3-O-b-D-glucopyranoside	C34H50O11
1,3,27-Trihydroxywitha-5,24-dienolide; (1a,3b)-form, 1-Ac, 3-O-b-D-glucopyranoside	C36H54O11
Withaperuvin D	C28H40O9
Withaperuvin D; 14-Deoxy, 14,15-didehydro	C28H38O8
Withaperuvin H	C30H42O9S

[truncated: 23 more sheets: Zingiber officinale, Propolis, Linum usitatissimum, Matricaria chamomilla, Glycyrrhiza glabra, Trigonella foenum-graecum, Olea europaea, Xanthium strumarium, CICHORIUM INTYBUS LEAVES, Cynara scolymus, Artemisia annua, Withania somnifera, Urtica dioica, Tanacetum parthenium, Silybum marianum, Sesamum indicum , Salvia officinalis , Punica granatum, Piper cubeba, Panax ginseng …]
